# Supplementary material for: Introgression of Chinese haplotypes contributed to the improvement of Danish Duroc pigs
Source: Evol Appl. 2018 Dec 13;12(2):292–300. doi: 10.1111/eva.12716 (PMC6346729; doi:10.1111/eva.12716)
Supplement: Supplementary file 4 [file EVA-12-292-s004.xlsx]

## Sheet: Sheet1
SSC	Window_start (BP)	Window_end (BP)	Proportion of Meishan ancestry	Proportion of EUW ancestry	Proportion of Bamaxiang ancestry	Fst between Meishan and Bamaxiang
1	200000	250000	0.0429803	0.426258	0.530762	0.159192
1	250000	300000	0.0391789	0.40968	0.551141	0.2048
1	350000	400000	0.0676978	0.344335	0.587967	0.315134
1	550000	600000	0.0818412	0.456337	0.461822	0.355915
1	650000	700000	0.233918	0.393693	0.372389	0.258346
1	700000	750000	0.0211612	0.43673	0.542109	0.383617
1	750000	800000	0.050268	0.403127	0.546605	0.446568
1	800000	850000	0.0521244	0.390685	0.557191	0.426928
1	850000	900000	0.0751406	0.436168	0.488692	0.381503
1	900000	950000	0.121081	0.38349	0.495429	0.223725
1	950000	1000000	0.012641	0.373186	0.614173	0.443239
1	1000000	1050000	0.113501	0.460912	0.425587	0.272083
1	1050000	1100000	0.020942	0.371887	0.607171	0.486917
1	1100000	1150000	0.137009	0.45048	0.412511	0.232397
1	1150000	1200000	0.0244475	0.379677	0.595875	0.277405
1	1200000	1250000	0.185991	0.37786	0.43615	0.487157
1	1250000	1300000	0.101525	0.363525	0.53495	0
1	1350000	1400000	0.0609938	0.370811	0.568195	0.289391
1	1400000	1450000	0.0147046	0.365795	0.6195	0.461318
1	1500000	1550000	0.110948	0.385184	0.503869	0.084888
1	1550000	1600000	0.00674113	0.367917	0.625341	0.296652
1	1600000	1650000	0.00695347	0.365434	0.627612	0.401132
1	1650000	1700000	0.0162243	0.378059	0.605717	0.385676
1	1800000	1850000	0.34561	0.395301	0.259089	0.222981
1	1850000	1900000	0.184534	0.430138	0.385328	0.201566
1	1950000	2000000	0.39525	0.379639	0.22511	0.186677
1	2000000	2050000	0.0250005	0.334618	0.640382	0.171479
1	2050000	2100000	0.00498642	0.340671	0.654342	0.229229
1	2100000	2150000	0.0214775	0.34106	0.637463	0.190107
1	2150000	2200000	0.0966221	0.310901	0.592477	0.332268
1	2200000	2250000	0.45988	0.223657	0.316463	0.377895
1	2300000	2350000	0.443302	0.462229	0.0944695	0.3893
1	2350000	2400000	0.443355	0.384617	0.172028	0.189121
1	2400000	2450000	0.479616	0.396628	0.123757	0.247105
1	2450000	2500000	0.267097	0.476465	0.256438	0.180926
1	2500000	2550000	0.256092	0.438193	0.305715	0.2089
1	2600000	2650000	0.277569	0.404736	0.317695	0.257535
1	2650000	2700000	0.433088	0.366238	0.200674	0.228189
1	2800000	2850000	0.0305806	0.346467	0.622953	0.358957
1	2850000	2900000	0.194688	0.306908	0.498404	0.295499
1	2900000	2950000	0.187956	0.459138	0.352906	0.292234
1	2950000	3000000	0.299236	0.438351	0.262413	0.180671
1	3050000	3100000	0.417978	0.381173	0.200849	0.253537
1	3100000	3150000	0.533811	0.359419	0.10677	0.173498
1	3150000	3200000	0.424649	0.343856	0.231495	0.312513
1	3200000	3250000	0.160484	0.426461	0.413055	0.154527
1	3250000	3300000	0.0891859	0.399066	0.511748	0.126701
1	3300000	3350000	0.0139383	0.330516	0.655546	0.209208
1	3350000	3400000	0.0517294	0.191765	0.756505	0.211274
1	3400000	3450000	0.0114335	0.206719	0.781847	0.226467
1	3450000	3500000	0.0289177	0.246628	0.724455	0.195192
1	3500000	3550000	0.0756775	0.241316	0.683006	0.341965
1	3550000	3600000	0.0255232	0.227179	0.747298	0.238121
1	3600000	3650000	0.0253761	0.26922	0.705404	0.306097
1	3650000	3700000	0.170973	0.292698	0.536329	0.317569
1	3700000	3750000	0.512893	0.19571	0.291396	0.290717
1	3750000	3800000	0.262478	0.288836	0.448685	0.313866
1	3800000	3850000	0.174314	0.322963	0.502723	0.251684
1	3850000	3900000	0.129301	0.212645	0.658055	0.149513
1	3900000	3950000	0.289787	0.338737	0.371475	0
1	3950000	4000000	0.145284	0.476716	0.378	0.165864
1	4000000	4050000	0.30728	0.21002	0.482699	0.0547376
1	5350000	5400000	0.199132	0.451281	0.349586	0.0915372
1	5550000	5600000	0.269455	0.401228	0.329316	0.164855
1	5600000	5650000	0.139054	0.402277	0.458669	0.167169
1	5650000	5700000	0.25919	0.449216	0.291594	0.0911832
1	5800000	5850000	0.321777	0.403202	0.275021	0.0323443
1	5950000	6000000	0.300034	0.403841	0.296125	0.419318
1	6050000	6100000	0.151248	0.457627	0.391125	0.225701
1	6100000	6150000	0.147299	0.443919	0.408783	0.41431
1	6150000	6200000	0.325979	0.472026	0.201994	0.196193
1	6200000	6250000	0.0700851	0.407341	0.522574	0.214969
1	6250000	6300000	0.0544671	0.405627	0.539905	0.286622
1	6300000	6350000	0.103107	0.447304	0.449588	0.222035
1	6350000	6400000	0.0949717	0.45153	0.453498	0.152243
1	6400000	6450000	0.345638	0.468062	0.1863	0.269667
1	6450000	6500000	0.5119	0.401368	0.0867312	0.182894
1	6500000	6550000	0.308157	0.425944	0.265899	0.124824
1	6550000	6600000	0.164114	0.426501	0.409385	0.152668
1	6600000	6650000	0.0691893	0.387129	0.543682	0.00477053
1	7750000	7800000	0.0442071	0.499219	0.456574	0.318609
1	7800000	7850000	0.0366592	0.479506	0.483834	0.258905
1	7850000	7900000	0.0256796	0.491513	0.482807	0.271025
1	12000000	12050000	0.3706	0.48728	0.14212	0.138849
1	12050000	12100000	0.489026	0.365783	0.145191	0.114402
1	12100000	12150000	0.492728	0.418723	0.0885486	0.194966
1	12750000	12800000	0.453372	0.408662	0.137966	0.199914
1	12800000	12850000	0.374551	0.392887	0.232562	0.0833391
1	12850000	12900000	0.364016	0.416062	0.219923	0.0986706
1	17450000	17500000	0.169736	0.484019	0.346245	0.299522
1	17500000	17550000	0.205892	0.460459	0.333649	0.393538
1	23550000	23600000	0.449112	0.48273	0.0681583	0.256734
1	23600000	23650000	0.312013	0.475897	0.21209	0.209815
1	29650000	29700000	0.508218	0.377527	0.114255	0.175829
1	29750000	29800000	0.393411	0.287716	0.318873	0.23711
1	29850000	29900000	0.389393	0.4275	0.183107	0.233609
1	29900000	29950000	0.134299	0.428602	0.437099	0.138943
1	29950000	30000000	0.185448	0.40549	0.409061	0.043957
1	30050000	30100000	0.259967	0.251363	0.48867	0.310499
1	30100000	30150000	0.191559	0.331292	0.47715	0.437425
1	30400000	30450000	0.371308	0.347457	0.281235	0.219168
1	30500000	30550000	0.0732836	0.491293	0.435423	0.150832
1	30550000	30600000	0.0626918	0.424611	0.512697	0.13841
1	30650000	30700000	0.406271	0.436786	0.156944	0.282775
1	30750000	30800000	0.16218	0.49726	0.34056	0.273051
1	30800000	30850000	0.305465	0.474261	0.220274	0.230788
1	31050000	31100000	0.048774	0.426835	0.524391	0.243821
1	31150000	31200000	0.033986	0.414043	0.551971	0.196079
1	31250000	31300000	0.238191	0.400175	0.361634	0.35063
1	31300000	31350000	0.209639	0.396863	0.393498	0.1406
1	31350000	31400000	0.0164096	0.471976	0.511615	0.24427
1	31400000	31450000	0.0103886	0.414823	0.574788	0.127946
1	31450000	31500000	0.0575405	0.445331	0.497128	0.0786189
1	31500000	31550000	0.0207928	0.399228	0.579979	0.125477
1	31550000	31600000	0.00571909	0.406053	0.588228	0.224865
1	31600000	31650000	0.252848	0.440024	0.307128	0.110728
1	31650000	31700000	0.554392	0.405737	0.0398705	0.154687
1	31800000	31850000	0.234122	0.335309	0.430568	0.145027
1	31850000	31900000	0.351903	0.240704	0.407393	0.0910236
1	31950000	32000000	0.381276	0.449597	0.169127	0.117139
1	32000000	32050000	0.457969	0.236792	0.305239	0.0864496
1	32050000	32100000	0.243368	0.135519	0.621114	0.158662
1	32100000	32150000	0.186337	0.118752	0.69491	0.205934
1	32150000	32200000	0.0454819	0.074316	0.880202	0.218956
1	32200000	32250000	0.202609	0.00497216	0.792418	0.252348
1	32250000	32300000	0.0784905	0.154849	0.76666	0.413691
1	32300000	32350000	0.373894	0.147691	0.478415	0.279643
1	32350000	32400000	0.0512401	0.0196856	0.929074	0.329438
1	32400000	32450000	0.0165781	0.0833909	0.900031	0.228711
1	32450000	32500000	0.300267	0.259202	0.440531	0.166194
1	32500000	32550000	0.440302	0.0534669	0.506231	0.328287
1	32550000	32600000	0.0503427	0.392522	0.557135	0.251695
1	33500000	33550000	0.029338	0.492008	0.478653	0.203983
1	33600000	33650000	0.00356426	0.459928	0.536508	0.124153
1	33650000	33700000	0.0552041	0.44181	0.502986	0.156056
1	33700000	33750000	0.110632	0.426883	0.462485	0.268992
1	37600000	37650000	0.19349	0.427555	0.378955	0.264058
1	38100000	38150000	0.454122	0.474224	0.0716536	0.190628
1	38200000	38250000	0.331902	0.425979	0.242119	0.312882
1	38300000	38350000	0.0447011	0.438229	0.51707	0.448371
1	38350000	38400000	0.0353917	0.425376	0.539232	0.448513
1	38400000	38450000	0.100341	0.451859	0.4478	0.102664
1	38450000	38500000	0.0053868	0.468599	0.526014	0.153696
1	38500000	38550000	0.0107471	0.4486	0.540653	0.219527
1	50750000	50800000	0.487021	0.442077	0.0709019	0.18556
1	61000000	61050000	0.369556	0.456976	0.173468	0.269518
1	61750000	61800000	0.56552	0.418936	0.0155441	0.35263
1	61800000	61850000	0.583825	0.413949	0.00222549	0.431695
1	61950000	62000000	0.440255	0.497496	0.0622482	0.463111
1	62000000	62050000	0.59247	0.403523	0.00400707	0.438696
1	68100000	68150000	0.21935	0.474948	0.305701	0.0532028
1	68150000	68200000	0.0553122	0.422574	0.522114	0.195758
1	79500000	79550000	0.513653	0.482029	0.00431799	0.0269859
1	80250000	80300000	0.404171	0.134696	0.461133	0.313477
1	80300000	80350000	0.72994	0.245578	0.0244813	0.220759
1	80350000	80400000	0.778166	0.218237	0.00359765	0.101983
1	80400000	80450000	0.625867	0.364996	0.00913728	0.0885325
1	80450000	80500000	0.669606	0.323066	0.00732823	0.112221
1	87100000	87150000	0.281058	0.461713	0.257229	0.253134
1	87150000	87200000	0.220694	0.439572	0.339734	0.138366
1	87250000	87300000	0.109274	0.48388	0.406846	0.129482
1	87300000	87350000	0.170712	0.441366	0.387922	0.343902
1	87350000	87400000	0.128738	0.431569	0.439693	0.323454
1	87400000	87450000	0.243251	0.449275	0.307473	0.130016
1	87450000	87500000	0.311591	0.466889	0.22152	0
1	87500000	87550000	0.315386	0.393443	0.291171	0.259493
1	87550000	87600000	0.182846	0.41454	0.402614	0.414076
1	87700000	87750000	0.108197	0.488604	0.403199	0.0947745
1	87750000	87800000	0.118186	0.43536	0.446454	0.150869
1	88050000	88100000	0.105791	0.442681	0.451529	0.0626982
1	88100000	88150000	0.216976	0.369304	0.413719	0.167449
1	88150000	88200000	0.193459	0.38448	0.422061	0.12813
1	88200000	88250000	0.180575	0.487756	0.331669	0.125859
1	88250000	88300000	0.465285	0.406676	0.128039	0.196445
1	88300000	88350000	0.356168	0.491221	0.152611	0.309997
1	88650000	88700000	0.241548	0.480903	0.277548	0.155812
1	88800000	88850000	0.347997	0.463958	0.188045	0.134049
1	88850000	88900000	0.369179	0.432716	0.198105	0.27858
1	88900000	88950000	0.61155	0.376036	0.0124142	0.251143
1	89200000	89250000	0.347334	0.424486	0.228179	0.321198
1	89250000	89300000	0.561723	0.400622	0.0376545	0.239746
1	89300000	89350000	0.0594807	0.494666	0.445853	0.273722
1	89350000	89400000	0.163287	0.421396	0.415317	0.140992
1	89400000	89450000	0.0812577	0.486782	0.431961	0.211498
1	89450000	89500000	0.373432	0.462955	0.163613	0.232211
1	89500000	89550000	0.321659	0.388501	0.28984	0.168734
1	89550000	89600000	0.532216	0.431692	0.0360922	0.162497
1	89600000	89650000	0.120169	0.442421	0.437409	0.149091
1	89650000	89700000	0.189305	0.346733	0.463962	0.230004
1	89700000	89750000	0.200455	0.365987	0.433558	0.146687
1	89750000	89800000	0.239687	0.32334	0.436973	0.130041
1	89800000	89850000	0.130192	0.449481	0.420328	0.0981211
1	89850000	89900000	0.265125	0.433026	0.301849	0.222981
1	90500000	90550000	0.376044	0.389987	0.233968	0.185303
1	90550000	90600000	0.501308	0.361928	0.136764	0.228814
1	90600000	90650000	0.422651	0.381115	0.196235	0.115596
1	90650000	90700000	0.427246	0.365154	0.2076	0.200121
1	90700000	90750000	0.282787	0.475708	0.241505	0.328984
1	90750000	90800000	0.394246	0.424646	0.181108	0.286292
1	90800000	90850000	0.499606	0.449725	0.0506688	0.244664
1	90850000	90900000	0.535514	0.425226	0.0392603	0.20816
1	90900000	90950000	0.748541	0.198332	0.0531268	0.280186
1	90950000	91000000	0.426503	0.363963	0.209534	0.0930744
1	91000000	91050000	0.39448	0.435586	0.169934	0.202512
1	91050000	91100000	0.389335	0.355402	0.255263	0.449216
1	91100000	91150000	0.50703	0.273221	0.219749	0.216134
1	91150000	91200000	0.570982	0.266565	0.162452	0.31335
1	91200000	91250000	0.466125	0.363858	0.170017	0.251624
1	91250000	91300000	0.535675	0.300948	0.163376	0.214982
1	91300000	91350000	0.272762	0.486143	0.241095	0.20533
1	91350000	91400000	0.464724	0.28611	0.249166	0.11671
1	91400000	91450000	0.504908	0.235959	0.259132	0.175706
1	91450000	91500000	0.48645	0.338498	0.175053	0.158068
1	91500000	91550000	0.566215	0.282625	0.15116	0.409287
1	91550000	91600000	0.689462	0.249217	0.0613208	0.265416
1	91650000	91700000	0.507417	0.465435	0.0271473	0.068331
1	91700000	91750000	0.532873	0.349952	0.117175	0.0944621
1	91750000	91800000	0.72038	0.211545	0.0680746	0.13906
1	91850000	91900000	0.503242	0.375061	0.121697	0.168831
1	92050000	92100000	0.529371	0.334117	0.136512	0.20861
1	92150000	92200000	0.58167	0.318037	0.100292	0.107929
1	92550000	92600000	0.532059	0.466227	0.0017134	0.351547
1	92750000	92800000	0.510332	0.486771	0.00289617	0.374481
1	105100000	105150000	0.0662247	0.0217839	0.911991	0.320036
1	105250000	105300000	0.434609	0.485919	0.0794717	0.159352
1	105350000	105400000	0.578497	0.339038	0.082465	0.0942421
1	105450000	105500000	0.484203	0.446286	0.0695107	0.0475678
1	105700000	105750000	0.474929	0.439504	0.0855672	0.279488
1	105800000	105850000	0.435113	0.405069	0.159819	0.135355
1	106600000	106650000	0.743027	0.253757	0.00321601	0.153592
1	106700000	106750000	0.877616	0.11586	0.00652385	0.197266
1	106750000	106800000	0.757891	0.240739	0.00136997	0.277573
1	106900000	106950000	0.63605	0.362226	0.00172417	0.389007
1	106950000	107000000	0.556594	0.437609	0.00579643	0.362308
1	107000000	107050000	0.593914	0.405681	0.000404623	0.312222
1	107050000	107100000	0.790182	0.209027	0.000790698	0.363553
1	107450000	107500000	0.592449	0.404719	0.00283177	0.332221
1	107500000	107550000	0.542883	0.456513	0.000604072	0.37023
1	107550000	107600000	0.510654	0.484405	0.00494031	0.273479
1	108900000	108950000	0.628885	0.306633	0.0644816	0.231612
1	113650000	113700000	0.683731	0.306392	0.0098775	0.0842282
1	113750000	113800000	0.509903	0.485822	0.00427532	0.312549
1	113850000	113900000	0.780241	0.218689	0.00107024	0.134238
1	113900000	113950000	0.88293	0.115204	0.00186581	0.269492
1	113950000	114000000	0.890784	0.107639	0.00157737	0.308028
1	114000000	114050000	0.85424	0.141494	0.0042656	0.20685
1	114050000	114100000	0.948631	0.0503903	0.000978848	0.177929
1	114100000	114150000	0.757526	0.232709	0.00976531	0.172139
1	114150000	114200000	0.812106	0.1878	9.42523e-05	0.254948
1	114200000	114250000	0.28218	0.469255	0.248565	0.396213
1	114300000	114350000	0.795385	0.201931	0.00268371	0.134721
1	114350000	114400000	0.681753	0.315598	0.00264888	0.275255
1	114500000	114550000	0.784543	0.205526	0.00993104	0.473578
1	114550000	114600000	0.540023	0.457534	0.00244367	0.20386
1	115450000	115500000	0.525639	0.464501	0.00986016	0.0987326
1	115650000	115700000	0.544821	0.431949	0.0232298	0.0592365
1	115700000	115750000	0.693538	0.282949	0.0235131	0.116665
1	115750000	115800000	0.724538	0.270765	0.00469683	0.14078
1	115800000	115850000	0.713024	0.284714	0.00226256	0.0898202
1	115850000	115900000	0.631087	0.358381	0.0105315	0.123435
1	115900000	115950000	0.717773	0.280755	0.00147188	0.142797
1	115950000	116000000	0.757871	0.240803	0.00132556	0.280421
1	116000000	116050000	0.755863	0.230344	0.0137933	0.186211
1	116050000	116100000	0.636877	0.347569	0.0155538	0.0883369
1	116100000	116150000	0.345879	0.497082	0.15704	0.326575
1	119050000	119100000	0.49117	0.487255	0.0215753	0.218249
1	119200000	119250000	0.716301	0.275668	0.00803163	0.374785
1	119350000	119400000	0.684222	0.309968	0.00581014	0.19713
1	120350000	120400000	0.663156	0.334742	0.00210182	0.235071
1	122750000	122800000	0.479378	0.492009	0.0286126	0.115417
1	123000000	123050000	0.578257	0.384332	0.0374106	0.0816154
1	124300000	124350000	0.664892	0.329186	0.00592196	0.20014
1	124350000	124400000	0.570415	0.427514	0.0020713	0.173283
1	127700000	127750000	0.332361	0.366486	0.301153	0.154131
1	137450000	137500000	0.199118	0.285833	0.515048	0.368797
1	139700000	139750000	0.560544	0.417902	0.0215538	0.249298
1	140100000	140150000	0.518321	0.45007	0.0316083	0.395222
1	140150000	140200000	0.312646	0.433595	0.253758	0.236821
1	164150000	164200000	0.771307	0.213458	0.0152351	0.0525852
1	164200000	164250000	0.765774	0.208393	0.0258329	0.0513372
1	164250000	164300000	0.594693	0.399408	0.00589953	0.168584
1	164300000	164350000	0.692635	0.300572	0.00679254	0.219718
1	164500000	164550000	0.550293	0.448049	0.00165808	0.064209
1	164700000	164750000	0.643926	0.353962	0.00211225	0.237859
1	169850000	169900000	0.513993	0.483298	0.00270862	0.143569
1	172750000	172800000	0.519444	0.477932	0.00262389	0.429049
1	176350000	176400000	0.575763	0.406555	0.0176818	0.246905
1	177250000	177300000	0.551603	0.445267	0.00313015	0.334395
1	177300000	177350000	0.668722	0.311021	0.0202569	0.229521
1	177350000	177400000	0.567618	0.423158	0.00922405	0.158041
1	177550000	177600000	0.587225	0.403185	0.00959014	0.0698905
1	177700000	177750000	0.764187	0.230015	0.00579778	0.32033
1	177750000	177800000	0.710588	0.28883	0.00058186	0.116718
1	177800000	177850000	0.672404	0.326649	0.000946579	0.505018
1	178750000	178800000	0.500619	0.497488	0.00189342	0.27955
1	179150000	179200000	0.767352	0.218464	0.0141831	0.415384
1	179200000	179250000	0.875655	0.116153	0.00819201	0.308027
1	179850000	179900000	0.560774	0.439082	0.000143832	0.328056
1	180300000	180350000	0.549151	0.449516	0.00133339	0.188242
1	186000000	186050000	0.559592	0.342358	0.0980501	0.160243
1	186050000	186100000	0.165979	0.291385	0.542636	0.36684
1	202100000	202150000	0.0950348	0.275625	0.62934	0.33663
1	202150000	202200000	0.460935	0.185247	0.353817	0.252065
1	202200000	202250000	0.393139	0.140696	0.466165	0.264474
1	202250000	202300000	0.0548857	0.154034	0.79108	0.119054
1	202300000	202350000	0.115062	0.127428	0.757509	0.272318
1	202350000	202400000	0.2325	0.375717	0.391783	0.325558
1	202400000	202450000	0.78844	0.173006	0.0385543	0.317314
1	202450000	202500000	0.846048	0.141669	0.0122826	0.313846
1	202500000	202550000	0.9065	0.0466747	0.0468256	0.0457831
1	202550000	202600000	0.633411	0.282142	0.0844476	0.330532
1	202700000	202750000	0.830418	0.150619	0.0189637	0.239356
1	202750000	202800000	0.535593	0.164516	0.299891	0.0687888
1	202800000	202850000	0.0319373	0.408547	0.559516	0.0563231
1	202850000	202900000	0.0118495	0.301408	0.686742	0.14586
1	203000000	203050000	0.568225	0.400523	0.0312515	0.288296
1	203100000	203150000	0.258812	0.207527	0.533661	0.43245
1	203150000	203200000	0.119182	0.202217	0.678601	0.191383
1	203200000	203250000	0.026224	0.353439	0.620337	0.203542
1	203300000	203350000	0.181605	0.457123	0.361271	0.274032
1	203800000	203850000	0.697951	0.290171	0.0118786	0.366259
1	203850000	203900000	0.717351	0.276128	0.0065213	0.395918
1	203900000	203950000	0.685529	0.310329	0.00414211	0.44124
1	204000000	204050000	0.590356	0.17359	0.236054	0.449383
1	204050000	204100000	0.739579	0.174768	0.0856524	0.414845
1	204100000	204150000	0.413517	0.270142	0.316341	0.345457
1	204150000	204200000	0.557205	0.138508	0.304287	0.456424
1	204250000	204300000	0.0933359	0.168634	0.73803	0.257726
1	204300000	204350000	0.0161626	0.185239	0.798599	0.166265
1	204350000	204400000	0.0068921	0.159147	0.833961	0.404472
1	204400000	204450000	0.182959	0.225224	0.591816	0.130348
1	204450000	204500000	0.405462	0.170686	0.423852	0.0711039
1	204500000	204550000	0.244418	0.204526	0.551056	0.0385162
1	204550000	204600000	0.251061	0.284591	0.464348	0.0142927
1	204600000	204650000	0.228557	0.202314	0.569129	0.187169
1	204650000	204700000	0.210611	0.167436	0.621952	0.139117
1	204700000	204750000	0.304716	0.235882	0.459402	0.242512
1	204750000	204800000	0.381206	0.209995	0.408799	0.280639
1	204800000	204850000	0.249143	0.191615	0.559242	0.303513
1	204850000	204900000	0.460577	0.148912	0.390512	0.158163
1	204900000	204950000	0.190676	0.134593	0.674731	0.195038
1	204950000	205000000	0.181981	0.175527	0.642493	0.241187
1	205000000	205050000	0.186944	0.219146	0.593911	0.198137
1	205050000	205100000	0.548829	0.257575	0.193596	0.00204706
1	205100000	205150000	0.693499	0.181937	0.124564	0.098116
1	205200000	205250000	0.728918	0.201929	0.0691527	0.072349
1	205250000	205300000	0.779309	0.149053	0.0716385	0.162231
1	205300000	205350000	0.845138	0.126507	0.028355	0.22743
1	205350000	205400000	0.782005	0.185602	0.0323927	0.441064
1	205400000	205450000	0.775217	0.164456	0.0603266	0.336956
1	205450000	205500000	0.794195	0.146134	0.059671	0.332964
1	205500000	205550000	0.870917	0.121885	0.00719818	0.410976
1	205550000	205600000	0.664792	0.268352	0.0668553	0.197223
1	205600000	205650000	0.449236	0.226861	0.323902	0.12107
1	205650000	205700000	0.606229	0.240064	0.153707	0.0456583
1	205700000	205750000	0.4851	0.152007	0.362892	0.11385
1	205750000	205800000	0.0122018	0.111478	0.87632	0.274412
1	205800000	205850000	0.0647618	0.193474	0.741764	0.347416
1	205850000	205900000	0.0122689	0.139583	0.848148	0.460373
1	205900000	205950000	0.0352582	0.179263	0.785479	0.30026
1	205950000	206000000	0.512585	0.353849	0.133565	0.263243
1	206050000	206100000	0.234708	0.438295	0.326996	0.237055
1	206100000	206150000	0.0245157	0.10402	0.871464	0.168664
1	206150000	206200000	0.0269743	0.226981	0.746045	0.223351
1	206200000	206250000	0.0708317	0.124137	0.805032	0.181817
1	206250000	206300000	0.00670522	0.172945	0.82035	0.222408
1	213650000	213700000	0.483058	0.385996	0.130946	0.476936
1	214700000	214750000	0.385457	0.335842	0.278701	0.074223
1	214750000	214800000	0.467965	0.273703	0.258331	0.0885614
1	218350000	218400000	0.525888	0.290086	0.184026	0.216722
1	229900000	229950000	0.503827	0.482987	0.013186	0.194638
1	230150000	230200000	0.820269	0.16074	0.0189907	0.414093
1	232950000	233000000	0.409457	0.398827	0.191715	0.162248
1	238750000	238800000	0.985607	0.00188268	0.0125102	0.00535382
1	238800000	238850000	0.811843	0.174003	0.014154	0.0293896
1	245550000	245600000	0.647313	0.335383	0.0173035	0.166938
1	271950000	272000000	0.487907	0.351792	0.160301	0.122767
1	273000000	273050000	0.66231	0.333152	0.0045376	0.221853
1	273050000	273100000	0.676433	0.322704	0.000862596	0.127259
1	273100000	273150000	0.609326	0.380711	0.00996266	0.236635
1	278800000	278850000	0.487768	0.485975	0.0262568	0.316749
1	281450000	281500000	0.609522	0.269593	0.120884	0.258872
1	281500000	281550000	0.620084	0.187364	0.192553	0.235615
1	281900000	281950000	0.319681	0.437935	0.242384	0.267676
1	282200000	282250000	0.00372158	0.493667	0.502612	0.217571
1	282250000	282300000	0.0350203	0.476191	0.488789	0.222109
1	282300000	282350000	0.0526468	0.45375	0.493603	0.229058
1	282350000	282400000	0.0710951	0.485851	0.443054	0.24984
1	282500000	282550000	0.128541	0.489758	0.381701	0.186275
1	282550000	282600000	0.17232	0.436049	0.391631	0.13271
1	282600000	282650000	0.148583	0.471597	0.37982	0.121112
1	283700000	283750000	0.49812	0.135766	0.366114	0.468259
1	283750000	283800000	0.494539	0.147422	0.358038	0.405413
1	283900000	283950000	0.338478	0.147352	0.514169	0.21176
1	283950000	284000000	0.355268	0.345779	0.298953	0.105214
1	284000000	284050000	0.262789	0.237774	0.499437	0.175631
1	284050000	284100000	0.654278	0.131114	0.214608	0.14918
1	284100000	284150000	0.518602	0.148069	0.333329	0.276409
1	284150000	284200000	0.270767	0.225841	0.503392	0.101383
1	284200000	284250000	0.303076	0.295289	0.401634	0.230133
1	284250000	284300000	0.368834	0.279119	0.352046	0.297252
1	284300000	284350000	0.542348	0.278087	0.179566	0.26297
1	284350000	284400000	0.460857	0.278408	0.260734	0.432776
1	284400000	284450000	0.445969	0.277628	0.276403	0.288173
1	284450000	284500000	0.478786	0.315376	0.205837	0.113693
1	290800000	290850000	0.243353	0.287827	0.46882	0.104832
1	290850000	290900000	0.212034	0.279491	0.508475	0.235598
1	290900000	290950000	0.255213	0.275777	0.469011	0.35069
1	290950000	291000000	0.594804	0.212238	0.192958	0.479109
1	291000000	291050000	0.796924	0.184376	0.0186999	0.388551
1	291050000	291100000	0.601957	0.314427	0.0836162	0.335155
1	291100000	291150000	0.510839	0.411206	0.0779543	0.37337
1	291150000	291200000	0.163542	0.441659	0.394799	0.180492
1	291200000	291250000	0.61196	0.312175	0.0758643	0.320107
1	291250000	291300000	0.254335	0.259142	0.486522	0.287325
1	291400000	291450000	0.360721	0.320652	0.318627	0.329821
1	291450000	291500000	0.400667	0.384753	0.21458	0.263737
1	291500000	291550000	0.217574	0.35955	0.422876	0.190959
1	291550000	291600000	0.43492	0.166653	0.398427	0.231493
1	291600000	291650000	0.514203	0.239127	0.24667	0.124964
1	291650000	291700000	0.424863	0.244687	0.33045	0.1794
1	291700000	291750000	0.607382	0.21608	0.176538	0.130997
1	291900000	291950000	0.00328492	0.166278	0.830437	0.103763
1	293050000	293100000	0.28062	0.356204	0.363176	0.169945
1	293150000	293200000	0.14665	0.453016	0.400335	0.227771
1	293200000	293250000	0.0838069	0.438086	0.478107	0.166895
1	293350000	293400000	0.188718	0.431158	0.380124	0.217662
1	293400000	293450000	0.140525	0.477942	0.381533	0.347296
1	293450000	293500000	0.0168281	0.4925	0.490672	0.307257
1	295200000	295250000	0.420991	0.49947	0.079539	0.0446215
1	295450000	295500000	0.464772	0.457249	0.0779789	0.0670472
1	295500000	295550000	0.475934	0.456363	0.0677033	0.0154322
1	297300000	297350000	0.46252	0.495236	0.0422434	0.352088
1	299050000	299100000	0.597834	0.401176	0.000989615	0.404182
1	299150000	299200000	0.870295	0.128316	0.00138832	0.380724
1	299200000	299250000	0.793167	0.203893	0.00293961	0.497941
1	299300000	299350000	0.966175	0.032526	0.00129944	0.452459
1	299350000	299400000	0.93617	0.0630556	0.000774522	0.432872
1	299400000	299450000	0.801832	0.194538	0.00363013	0.383356
1	299450000	299500000	0.497224	0.499404	0.00337225	0.325629
1	299500000	299550000	0.552987	0.446129	0.000884613	0.490204
1	299550000	299600000	0.690789	0.309096	0.000114868	0.496032
1	299600000	299650000	0.530773	0.466625	0.00260224	0.2797
1	299650000	299700000	0.543155	0.45657	0.000275486	0.379809
1	299700000	299750000	0.548576	0.450749	0.000675055	0.444158
1	303650000	303700000	0.476833	0.125684	0.397482	0.243371
1	303700000	303750000	0.561112	0.152793	0.286095	0.431866
1	303750000	303800000	0.355486	0.132785	0.511729	0.326545
1	303800000	303850000	0.378324	0.0854192	0.536257	0.404762
1	303850000	303900000	0.428677	0.151253	0.42007	0.427165
1	303950000	304000000	0.257581	0.133703	0.608716	0.369211
1	304000000	304050000	0.418036	0.143046	0.438917	0.338279
1	304050000	304100000	0.157257	0.136091	0.706652	0.242502
1	304100000	304150000	0.218208	0.314886	0.466906	0.35601
1	304150000	304200000	0.27691	0.121139	0.601951	0.366923
1	304200000	304250000	0.0713624	0.120111	0.808527	0.329867
1	304250000	304300000	0.0168314	0.0780434	0.905125	0.405352
1	304300000	304350000	0.454583	0.328959	0.216458	0.284827
1	304650000	304700000	0.26865	0.279794	0.451556	0.204912
1	304700000	304750000	0.234592	0.0753867	0.690021	0.487386
1	304750000	304800000	0.231313	0.129672	0.639016	0.337896
1	304850000	304900000	0.173285	0.473618	0.353096	0.37606
1	304950000	305000000	0.391359	0.356896	0.251745	0.395077
1	305000000	305050000	0.0975118	0.343904	0.558584	0.436778
1	305050000	305100000	0.0516293	0.361435	0.586936	0.246909
1	305100000	305150000	0.209649	0.364894	0.425457	0.135557
1	305150000	305200000	0.304299	0.367067	0.328635	0.152763
1	305200000	305250000	0.381905	0.363823	0.254272	0.202457
1	305250000	305300000	0.429915	0.381976	0.188109	0.31122
1	305300000	305350000	0.614123	0.276408	0.10947	0.22045
1	305350000	305400000	0.578652	0.225996	0.195352	0.284585
1	305400000	305450000	0.445269	0.23168	0.323052	0.160183
1	309800000	309850000	0.195002	0.424557	0.38044	0
2	0	50000	0.404194	0.491589	0.104217	0.0972099
2	50000	100000	0.260522	0.324966	0.414512	0.251469
2	100000	150000	0.352418	0.25509	0.392492	0.495391
2	400000	450000	0.562111	0.0517444	0.386144	0.253152
2	450000	500000	0.791139	0.132041	0.0768202	0.23829
2	500000	550000	0.626039	0.12744	0.246521	0.195736
2	550000	600000	0.542465	0.0912016	0.366333	0.184907
2	600000	650000	0.642012	0.0698572	0.288131	0.085585
2	650000	700000	0.5684	0.189564	0.242035	0.274315
2	700000	750000	0.472822	0.369488	0.15769	0.327047
2	750000	800000	0.404806	0.409459	0.185735	0.271835
2	800000	850000	0.563	0.244834	0.192166	0.169831
2	850000	900000	0.579647	0.153685	0.266668	0.250076
2	1200000	1250000	0.134635	0.475447	0.389918	0.200938
2	2500000	2550000	0.227371	0.493885	0.278743	0.234425
2	2550000	2600000	0.131164	0.47513	0.393705	0.470892
2	2600000	2650000	0.0627429	0.426721	0.510536	0.438104
2	2700000	2750000	0.189329	0.482871	0.3278	0.271035
2	2750000	2800000	0.143419	0.469871	0.38671	0.293665
2	2800000	2850000	0.249852	0.363943	0.386205	0.23008
2	2850000	2900000	0.11414	0.407942	0.477918	0.235599
2	3650000	3700000	0.124422	0.459832	0.415745	0.384768
2	5800000	5850000	0.0570181	0.455025	0.487957	0.23899
2	6150000	6200000	0.0607862	0.42325	0.515964	0.23083
2	6350000	6400000	0.174952	0.436585	0.388463	0.23791
2	6400000	6450000	0.184166	0.494447	0.321387	0.283893
2	6450000	6500000	0.222151	0.488343	0.289506	0.371814
2	8800000	8850000	0.216517	0.373044	0.410439	0.097329
2	8850000	8900000	0.0847956	0.400778	0.514426	0.3673
2	8950000	9000000	0.0649702	0.404044	0.530986	0.298642
2	9000000	9050000	0.124025	0.46054	0.415435	0.323444
2	9100000	9150000	0.0581524	0.466067	0.47578	0.399115
2	9150000	9200000	0.195003	0.414103	0.390894	0.335589
2	9200000	9250000	0.102399	0.430407	0.467193	0.283455
2	9300000	9350000	0.0204545	0.386523	0.593022	0.204177
2	9350000	9400000	0.260614	0.482101	0.257285	0.191252
2	10100000	10150000	0.286494	0.498208	0.215298	0.381798
2	10400000	10450000	0.183325	0.16766	0.649015	0.503719
2	10450000	10500000	0.0784786	0.162719	0.758803	0.489038
2	10550000	10600000	0.158317	0.123515	0.718168	0.305625
2	10600000	10650000	0.188894	0.190999	0.620107	0.252687
2	10650000	10700000	0.147377	0.116952	0.735671	0.155011
2	10700000	10750000	0.235987	0.118735	0.645278	0.176703
2	10750000	10800000	0.147208	0.205553	0.647238	0.34168
2	10800000	10850000	0.288497	0.311939	0.399565	0.373377
2	10850000	10900000	0.432845	0.128995	0.43816	0.446578
2	10900000	10950000	0.595483	0.151099	0.253419	0.327652
2	10950000	11000000	0.559583	0.147797	0.29262	0.351621
2	11000000	11050000	0.221837	0.413943	0.36422	0.276467
2	11050000	11100000	0.483379	0.0114699	0.505151	0.381781
2	11100000	11150000	0.42872	0.132753	0.438527	0.249668
2	11150000	11200000	0.458469	0.340671	0.20086	0.35665
2	11200000	11250000	0.416276	0.393139	0.190585	0.285033
2	11250000	11300000	0.53708	0.329157	0.133763	0.235615
2	11350000	11400000	0.332249	0.40442	0.263331	0.221382
2	11450000	11500000	0.291019	0.469989	0.238992	0.00454775
2	11550000	11600000	0.325126	0.454207	0.220667	0.150239
2	11650000	11700000	0.266237	0.498857	0.234905	0.060582
2	11750000	11800000	0.224203	0.471097	0.3047	0.101437
2	11800000	11850000	0.22871	0.41869	0.3526	0.289487
2	11850000	11900000	0.214681	0.379349	0.40597	0.312272
2	11950000	12000000	0.255208	0.347521	0.397272	0.1257
2	12000000	12050000	0.347968	0.430708	0.221325	0.138525
2	12050000	12100000	0.441637	0.355257	0.203107	0.0625811
2	12100000	12150000	0.361255	0.241698	0.397046	0.0953251
2	12150000	12200000	0.372793	0.208298	0.418909	0.107523
2	12200000	12250000	0.515205	0.218424	0.266371	0.139076
2	12700000	12750000	0.130818	0.398073	0.471109	0.169389
2	12750000	12800000	0.164271	0.295754	0.539975	0.0987143
2	12800000	12850000	0.441612	0.281302	0.277086	0.241098
2	12850000	12900000	0.359276	0.272763	0.367961	0.226621
2	12900000	12950000	0.210469	0.392284	0.397246	0.255029
2	23950000	24000000	0.137318	0.356265	0.506417	0.328896
2	24000000	24050000	0.144672	0.441679	0.413649	0.197459
2	24050000	24100000	0.409473	0.38351	0.207017	0.365234
2	24150000	24200000	0.462643	0.291369	0.245988	0.352211
2	24200000	24250000	0.611996	0.235819	0.152184	0.242728
2	24250000	24300000	0.68598	0.236084	0.0779356	0.196965
2	24300000	24350000	0.601958	0.237059	0.160982	0.298905
2	24350000	24400000	0.455158	0.232934	0.311908	0.283992
2	24400000	24450000	0.621792	0.236617	0.141591	0.381293
2	24450000	24500000	0.469721	0.235299	0.294981	0.414334
2	24500000	24550000	0.33152	0.233396	0.435084	0.250811
2	24550000	24600000	0.396407	0.233247	0.370345	0.138023
2	24600000	24650000	0.0676081	0.245213	0.687179	0.312911
2	24650000	24700000	0.22902	0.252018	0.518962	0.452369
2	24700000	24750000	0.219739	0.291635	0.488625	0.269667
2	24750000	24800000	0.13326	0.335781	0.530958	0.246444
2	24800000	24850000	0.181711	0.310995	0.507295	0.284428
2	24850000	24900000	0.207831	0.460292	0.331877	0.289968
2	24900000	24950000	0.101893	0.34545	0.552657	0.336727
2	24950000	25000000	0.139714	0.437267	0.423019	0.268671
2	25000000	25050000	0.161875	0.433697	0.404428	0.335526
2	25100000	25150000	0.582372	0.278666	0.138962	0.444114
2	25150000	25200000	0.467304	0.280297	0.252399	0.416221
2	25200000	25250000	0.123032	0.331652	0.545316	0.349165
2	25250000	25300000	0.0885741	0.317817	0.593609	0.452195
2	25300000	25350000	0.154356	0.229821	0.615823	0.364477
2	25350000	25400000	0.0936593	0.232316	0.674025	0.177671
2	25400000	25450000	0.147631	0.316467	0.535903	0.318035
2	25450000	25500000	0.0476179	0.290591	0.661791	0.185053
2	25600000	25650000	0.370634	0.405039	0.224328	0.0826376
2	25650000	25700000	0.212298	0.363312	0.424389	0.186142
2	25750000	25800000	0.207905	0.464315	0.32778	0.11814
2	25800000	25850000	0.2204	0.203998	0.575602	0.200945
2	25850000	25900000	0.251189	0.202367	0.546444	0.359388
2	25900000	25950000	0.427914	0.231718	0.340368	0.257567
2	25950000	26000000	0.226202	0.161505	0.612294	0.210784
2	26050000	26100000	0.257607	0.415857	0.326535	0.0863043
2	26100000	26150000	0.371587	0.327481	0.300931	0.0398011
2	26150000	26200000	0.388323	0.253021	0.358656	0.101209
2	26950000	27000000	0.0637933	0.274181	0.662025	0.284341
2	27150000	27200000	0.0447885	0.204178	0.751033	0.344578
2	27200000	27250000	0.0339907	0.170362	0.795647	0.400481
2	27250000	27300000	0.00471622	0.162822	0.832461	0.351078
2	27300000	27350000	0.232769	0.219624	0.547607	0.151906
2	27400000	27450000	0.193676	0.318836	0.487487	0.289544
2	27450000	27500000	0.0222235	0.175745	0.802031	0.301586
2	27500000	27550000	0.158909	0.146226	0.694865	0.264252
2	27550000	27600000	0.30067	0.218674	0.480656	0.265984
2	27600000	27650000	0.160798	0.182909	0.656293	0.215247
2	27650000	27700000	0.223816	0.195396	0.580788	0.201312
2	27700000	27750000	0.0762338	0.242699	0.681067	0.184599
2	27750000	27800000	0.22708	0.255642	0.517277	0.310918
2	27800000	27850000	0.136963	0.201959	0.661078	0.274866
2	28400000	28450000	0.345229	0.371171	0.2836	0.189513
2	28450000	28500000	0.319049	0.399103	0.281848	0.199064
2	28500000	28550000	0.342964	0.286093	0.370943	0.168612
2	28550000	28600000	0.201455	0.345123	0.453422	0.0986957
2	28600000	28650000	0.398348	0.266342	0.33531	0.071028
2	28650000	28700000	0.462071	0.254008	0.283921	0.288094
2	28700000	28750000	0.196512	0.423429	0.380059	0.139962
2	28750000	28800000	0.299301	0.359624	0.341075	0.112857
2	28800000	28850000	0.310544	0.299333	0.390123	0.238485
2	28850000	28900000	0.203578	0.299815	0.496608	0.255876
2	28900000	28950000	0.188201	0.26526	0.546539	0.209038
2	41750000	41800000	0.32046	0.146004	0.533536	0.0660783
2	41800000	41850000	0.301185	0.158816	0.539999	0
2	41850000	41900000	0.256695	0.130492	0.612813	0.0335386
2	41900000	41950000	0.458898	0.135443	0.405659	0
2	41950000	42000000	0.173173	0.140349	0.686478	0.184471
2	42000000	42050000	0.0108045	0.137509	0.851687	0.224438
2	42050000	42100000	0.0328362	0.213059	0.754104	0.336412
2	42100000	42150000	0.0387366	0.195844	0.76542	0.319638
2	42150000	42200000	0.101702	0.206595	0.691703	0.129671
2	42200000	42250000	0.487782	0.284137	0.228081	0.312812
2	42250000	42300000	0.00454431	0.290813	0.704643	0.279071
2	42300000	42350000	0.553172	0.28375	0.163078	0.294991
2	42350000	42400000	0.659496	0.25142	0.0890843	0.319206
2	42400000	42450000	0.167164	0.357066	0.47577	0.213942
2	42450000	42500000	0.180182	0.378939	0.440879	0.23934
2	42500000	42550000	0.0296656	0.314802	0.655532	0.185224
2	42550000	42600000	0.0203858	0.28764	0.691974	0.21876
2	42600000	42650000	0.058749	0.296773	0.644478	0.364082
2	42650000	42700000	0.0139267	0.323217	0.662856	0.262104
2	42700000	42750000	0.0852495	0.301722	0.613029	0.27409
2	42750000	42800000	0.474165	0.302813	0.223022	0.193751
2	44800000	44850000	0.232023	0.446664	0.321313	0.48243
2	44850000	44900000	0.207107	0.404765	0.388128	0.471874
2	44900000	44950000	0.467856	0.420028	0.112116	0.305212
2	44950000	45000000	0.386738	0.470741	0.142521	0.346517
2	45050000	45100000	0.491142	0.331987	0.17687	0.269463
2	45100000	45150000	0.308066	0.405005	0.286929	0.277729
2	45150000	45200000	0.333494	0.417318	0.249188	0.285969
2	45200000	45250000	0.0585829	0.418644	0.522773	0.23248
2	45250000	45300000	0.0401971	0.406081	0.553722	0.315011
2	45300000	45350000	0.175678	0.364951	0.459371	0.360155
2	45350000	45400000	0.322327	0.319908	0.357765	0.231628
2	45400000	45450000	0.148812	0.418583	0.432605	0.262867
2	45450000	45500000	0.291878	0.36058	0.347541	0.183226
2	45550000	45600000	0.115738	0.418464	0.465798	0.151042
2	45600000	45650000	0.220601	0.367521	0.411878	0.1786
2	45650000	45700000	0.284018	0.358497	0.357485	0.192261
2	45800000	45850000	0.366124	0.307617	0.32626	0.0618476
2	45850000	45900000	0.160036	0.46584	0.374124	0.0389325
2	45900000	45950000	0.22831	0.386516	0.385173	0.106094
2	45950000	46000000	0.19716	0.340145	0.462695	0.171053
2	46000000	46050000	0.244825	0.359628	0.395546	0.205739
2	46050000	46100000	0.367771	0.412974	0.219254	0.156074
2	46100000	46150000	0.294933	0.362735	0.342332	0.161517
2	46150000	46200000	0.174367	0.416955	0.408678	0.227595
2	46200000	46250000	0.336842	0.325468	0.337689	0.147603
2	46250000	46300000	0.133227	0.489526	0.377247	0.175089
2	46300000	46350000	0.393828	0.303919	0.302253	0.152457
2	46350000	46400000	0.463143	0.353404	0.183452	0.23454
2	46400000	46450000	0.142632	0.272512	0.584856	0.0528313
2	46450000	46500000	0.307347	0.374275	0.318378	0.108885
2	46500000	46550000	0.242142	0.388776	0.369082	0.437114
2	46550000	46600000	0.11057	0.286948	0.602482	0.350359
2	46600000	46650000	0.0326369	0.244785	0.722578	0.0824888
2	46650000	46700000	0.106885	0.240156	0.652959	0.209149
2	46700000	46750000	0.146401	0.244884	0.608715	0.0779787
2	46750000	46800000	0.166759	0.245297	0.587943	0.122663
2	46800000	46850000	0.362239	0.230498	0.407263	0.111458
2	46850000	46900000	0.329941	0.283266	0.386793	0.24448
2	46900000	46950000	0.274786	0.327275	0.397939	0.194884
2	46950000	47000000	0.227925	0.301588	0.470488	0.241387
2	47000000	47050000	0.0736447	0.259545	0.66681	0.334686
2	47050000	47100000	0.22873	0.258704	0.512566	0.204473
2	47100000	47150000	0.0314098	0.301216	0.667374	0.345016
2	47150000	47200000	0.207332	0.21562	0.577048	0.249796
2	47250000	47300000	0.315923	0.245063	0.439013	0.217404
2	47350000	47400000	0.302112	0.279144	0.418743	0.173848
2	47400000	47450000	0.516815	0.230005	0.25318	0.128439
2	47450000	47500000	0.475411	0.21369	0.310898	0.133643
2	47500000	47550000	0.39121	0.226011	0.382779	0.162786
2	47550000	47600000	0.272953	0.263745	0.463302	0.282884
2	47600000	47650000	0.0161334	0.214723	0.769144	0.393867
2	47650000	47700000	0.0317587	0.221736	0.746505	0.247692
2	47700000	47750000	0.282921	0.231487	0.485592	0.27333
2	47750000	47800000	0.0747733	0.265987	0.65924	0.182659
2	47800000	47850000	0.0743517	0.36541	0.560238	0.226065
2	47850000	47900000	0.0602214	0.353501	0.586277	0.266113
2	47900000	47950000	0.0561561	0.24511	0.698734	0.233455
2	47950000	48000000	0.0349434	0.259212	0.705845	0.2384
2	48000000	48050000	0.0411602	0.206911	0.751928	0.24931
2	48050000	48100000	0.0275527	0.254515	0.717932	0.127967
2	48100000	48150000	0.153093	0.243196	0.603711	0.191056
2	48150000	48200000	0.120404	0.268045	0.611552	0.244804
2	48200000	48250000	0.108294	0.372569	0.519137	0.252947
2	48250000	48300000	0.0577261	0.255836	0.686438	0.180255
2	48300000	48350000	0.145792	0.344777	0.509431	0.277975
2	48400000	48450000	0.493607	0.345626	0.160767	0.270029
2	48450000	48500000	0.704584	0.259201	0.0362155	0.366523
2	48500000	48550000	0.40648	0.404108	0.189413	0.272109
2	48550000	48600000	0.403529	0.264116	0.332355	0.140067
2	48600000	48650000	0.211253	0.284169	0.504578	0.182766
2	48650000	48700000	0.663124	0.25961	0.0772662	0.222109
2	48700000	48750000	0.522949	0.366506	0.110545	0.388617
2	48750000	48800000	0.542987	0.236574	0.220438	0.309372
2	49250000	49300000	0.283497	0.394802	0.321701	0.156177
2	49300000	49350000	0.168452	0.435156	0.396392	0.19198
2	49350000	49400000	0.191885	0.478502	0.329613	0.190985
2	49400000	49450000	0.1445	0.255655	0.599845	0.200437
2	49450000	49500000	0.297456	0.308815	0.393729	0.207028
2	49550000	49600000	0.383199	0.386958	0.229842	0.2371
2	67900000	67950000	0.346517	0.497168	0.156314	0.0289103
2	73100000	73150000	0.471581	0.490197	0.0382213	0.108403
2	73150000	73200000	0.70117	0.292263	0.00656592	0.169398
2	73250000	73300000	0.537704	0.402571	0.0597254	0.0228246
2	73300000	73350000	0.738265	0.247723	0.0140112	0.27371
2	73450000	73500000	0.510381	0.464503	0.0251161	0.437679
2	73500000	73550000	0.515967	0.474539	0.00949376	0.374105
2	73550000	73600000	0.522951	0.474557	0.0024926	0.27765
2	73600000	73650000	0.727566	0.259538	0.0128958	0.289334
2	73900000	73950000	0.524135	0.432704	0.043161	0.219794
2	74700000	74750000	0.504428	0.451176	0.0443968	0.247162
2	74800000	74850000	0.745183	0.224193	0.0306242	0.256873
2	74850000	74900000	0.895289	0.0936329	0.0110779	0.280848
2	74950000	75000000	0.57284	0.388121	0.0390381	0.155726
2	75000000	75050000	0.744223	0.240242	0.0155346	0.145792
2	75050000	75100000	0.897903	0.0702476	0.0318497	0.216054
2	75100000	75150000	0.780002	0.2139	0.00609797	0.303364
2	75250000	75300000	0.660036	0.268842	0.0711212	0.30013
2	75300000	75350000	0.579964	0.344686	0.0753499	0.315827
2	75350000	75400000	0.633795	0.286865	0.0793404	0.376514
2	75400000	75450000	0.783848	0.0992466	0.116906	0.419706
2	75450000	75500000	0.894501	0.0305614	0.0749372	0.461645
2	75500000	75550000	0.655749	0.266668	0.0775828	0.366105
2	75550000	75600000	0.845881	0.0862382	0.0678802	0.194327
2	75600000	75650000	0.907182	0.0398161	0.0530022	0.0381104
2	77000000	77050000	0.573978	0.389926	0.0360961	0.0610664
2	78400000	78450000	0.571952	0.387096	0.0409522	0.270825
2	79500000	79550000	0.488474	0.438377	0.073149	0.271147
2	80150000	80200000	0.448423	0.471396	0.0801811	0.289552
2	80700000	80750000	0.461406	0.475901	0.0626937	0.301728
2	80750000	80800000	0.681784	0.247671	0.0705449	0.324175
2	80800000	80850000	0.715126	0.205225	0.0796496	0.182343
2	80900000	80950000	0.476361	0.45561	0.0680283	0.448642
2	81600000	81650000	0.586321	0.366839	0.0468396	0.371033
2	87050000	87100000	0.399426	0.479076	0.121497	0.136261
2	89100000	89150000	0.275264	0.454405	0.270331	0.261027
2	89150000	89200000	0.224519	0.404718	0.370762	0.330553
2	89500000	89550000	0.212899	0.411401	0.3757	0.386653
2	89550000	89600000	0.457654	0.452878	0.0894683	0.239847
2	91800000	91850000	0.244831	0.248014	0.507155	0.410495
2	91850000	91900000	0.440895	0.242378	0.316727	0.452053
2	91900000	91950000	0.303838	0.24737	0.448792	0.506577
2	91950000	92000000	0.312598	0.209669	0.477733	0.475092
2	92100000	92150000	0.193077	0.288587	0.518335	0.469955
2	92150000	92200000	0.20771	0.221199	0.571091	0.49241
2	92200000	92250000	0.173858	0.237727	0.588416	0.380418
2	92250000	92300000	0.47599	0.212045	0.311964	0.321597
2	92300000	92350000	0.396768	0.209713	0.393518	0.41475
2	92350000	92400000	0.296924	0.206348	0.496728	0.384489
2	92450000	92500000	0.126699	0.235885	0.637416	0.490893
2	92500000	92550000	0.180598	0.225448	0.593953	0.430702
2	92600000	92650000	0.285799	0.0800723	0.634129	0.464214
2	92700000	92750000	0.293472	0.162473	0.544054	0.257353
2	92750000	92800000	0.283303	0.21909	0.497607	0.328029
2	92800000	92850000	0.188001	0.210283	0.601715	0.267821
2	92850000	92900000	0.492241	0.242322	0.265437	0.297502
2	92900000	92950000	0.302546	0.259289	0.438165	0.11762
2	92950000	93000000	0.38281	0.223636	0.393554	0.157778
2	93000000	93050000	0.331579	0.351374	0.317047	0.243233
2	93100000	93150000	0.281893	0.48972	0.228387	0.268343
2	93150000	93200000	0.435278	0.243675	0.321046	0.168272
2	93200000	93250000	0.370428	0.193096	0.436476	0.0839862
2	93250000	93300000	0.149634	0.302537	0.54783	0.154144
2	93300000	93350000	0.0702881	0.240883	0.688829	0.173731
2	93350000	93400000	0.02829	0.232397	0.739313	0.192294
2	93400000	93450000	0.0577295	0.296141	0.64613	0.296029
2	93450000	93500000	0.00775142	0.25803	0.734218	0.471028
2	93500000	93550000	0.00754733	0.286089	0.706364	0.50537
2	93550000	93600000	0.0159794	0.253988	0.730033	0.473018
2	93600000	93650000	0.0844569	0.229545	0.685998	0.437269
2	93650000	93700000	0.013227	0.20928	0.777492	0.33743
2	93700000	93750000	0.00960726	0.220282	0.770111	0.192568
2	93750000	93800000	0.00632954	0.20662	0.787051	0.160933
2	93800000	93850000	0.00306437	0.245585	0.751351	0.309473
2	93850000	93900000	0.00162757	0.215325	0.783047	0.332242
2	93900000	93950000	0.0234084	0.21505	0.761541	0.187996
2	93950000	94000000	0.0128314	0.208912	0.778256	0.229834
2	94000000	94050000	0.147394	0.221161	0.631445	0.110526
2	94050000	94100000	0.355042	0.219582	0.425376	0.108628
2	94100000	94150000	0.447792	0.240669	0.311539	0.1729
2	94150000	94200000	0.098254	0.266005	0.635741	0.205978
2	94200000	94250000	0.0788755	0.226456	0.694668	0.102319
2	94250000	94300000	0.00592472	0.226116	0.767959	0.0921291
2	94300000	94350000	0.593201	0.316064	0.0907345	0.0662395
2	94350000	94400000	0.312334	0.427394	0.260271	0.152554
2	94400000	94450000	0.210391	0.302803	0.486805	0.259135
2	94550000	94600000	0.17551	0.381075	0.443415	0.211299
2	94600000	94650000	0.432155	0.469907	0.0979386	0.252729
2	94650000	94700000	0.0257271	0.252121	0.722152	0.0998557
2	94700000	94750000	0.167163	0.394856	0.437981	0.221891
2	94750000	94800000	0.57512	0.295671	0.129209	0.146854
2	94850000	94900000	0.526493	0.387217	0.08629	0.102938
2	94900000	94950000	0.752323	0.207098	0.0405792	0.480963
2	94950000	95000000	0.771556	0.205991	0.0224527	0.430177
2	95050000	95100000	0.241118	0.21025	0.548632	0.150248
2	95100000	95150000	0.58059	0.232603	0.186807	0.159524
2	95150000	95200000	0.184662	0.398554	0.416783	0.237299
2	95200000	95250000	0.0952696	0.204951	0.69978	0.329609
2	95250000	95300000	0.165182	0.215876	0.618942	0.0230085
2	95500000	95550000	0.218247	0.299903	0.481849	0.201559
2	95800000	95850000	0.28888	0.230321	0.4808	0.438921
2	95850000	95900000	0.308643	0.427236	0.264121	0.235762
2	95900000	95950000	0.0415414	0.247337	0.711122	0.135551
2	95950000	96000000	0.735498	0.203357	0.0611451	0.448227
2	96050000	96100000	0.658162	0.211944	0.129894	0.389901
2	96100000	96150000	0.559368	0.268571	0.172061	0.364897
2	96150000	96200000	0.751994	0.196712	0.0512938	0.370854
2	96250000	96300000	0.305132	0.314458	0.38041	0.443725
2	96350000	96400000	0.235059	0.224617	0.540324	0.365346
2	96400000	96450000	0.319518	0.347395	0.333087	0.381631
2	96450000	96500000	0.0207316	0.239277	0.739991	0.454793
2	96500000	96550000	0.0899113	0.374408	0.535681	0.275621
2	96700000	96750000	0.102092	0.415197	0.482711	0.235117
2	96750000	96800000	0.583685	0.370392	0.0459233	0.229706
2	96900000	96950000	0.0875613	0.477207	0.435232	0.068676
2	97050000	97100000	0.0132846	0.416081	0.570634	0.439155
2	97150000	97200000	0.296519	0.336763	0.366718	0.317582
2	97200000	97250000	0.125796	0.489847	0.384357	0.216892
2	97250000	97300000	0.249076	0.184651	0.566272	0.382756
2	97300000	97350000	0.260732	0.365811	0.373457	0.392268
2	97350000	97400000	0.00316551	0.33171	0.665124	0.377041
2	97400000	97450000	0.00249651	0.257025	0.740478	0.336249
2	97450000	97500000	0.0107626	0.267266	0.721972	0.392915
2	97500000	97550000	0.102517	0.348886	0.548597	0.33177
2	97550000	97600000	0.351811	0.407841	0.240348	0.193806
2	97600000	97650000	0.397826	0.38184	0.220334	0.389675
2	97650000	97700000	0.354369	0.385178	0.260453	0.302689
2	97700000	97750000	0.187105	0.377724	0.435171	0.279594
2	97750000	97800000	0.00717857	0.407755	0.585066	0.0777471
2	97800000	97850000	0.313996	0.376064	0.30994	0.108266
2	97850000	97900000	0.622474	0.364353	0.0131726	0.117682
2	97950000	98000000	0.444187	0.49241	0.0634029	0.149912
2	98150000	98200000	0.364412	0.436321	0.199267	0.173366
2	98200000	98250000	0.0349802	0.48837	0.476649	0.363145
2	98250000	98300000	0.00230006	0.378585	0.619114	0.393561
2	98300000	98350000	0.0106067	0.417275	0.572118	0.243736
2	98350000	98400000	0.00563113	0.428094	0.566275	0.115103
2	98400000	98450000	0.0289337	0.407553	0.563513	0.135437
2	98450000	98500000	0.0104456	0.384326	0.605229	0.252443
2	98500000	98550000	0.00831985	0.37509	0.61659	0.161295
2	98550000	98600000	0.00676876	0.384922	0.608309	0.180764
2	98600000	98650000	0.0165677	0.410217	0.573215	0.108407
2	98650000	98700000	0.300045	0.392942	0.307012	0.0993703
2	98700000	98750000	0.468489	0.387833	0.143678	0.0242763
2	98750000	98800000	0.479899	0.460126	0.0599757	0.129782
2	98800000	98850000	0.273251	0.478117	0.248632	0.0973493
2	98900000	98950000	0.285551	0.37338	0.341068	0.117748
2	99000000	99050000	0.274953	0.441171	0.283876	0.131486
2	99150000	99200000	0.00410382	0.445124	0.550772	0.333585
2	99200000	99250000	0.0718897	0.439881	0.488229	0.230932
2	99300000	99350000	0.00853297	0.447321	0.544146	0.29456
2	99350000	99400000	0.0466918	0.475528	0.47778	0.206601
2	99500000	99550000	0.0105007	0.472262	0.517237	0.365412
2	99550000	99600000	0.0144786	0.456852	0.52867	0.208874
2	99600000	99650000	0.0181084	0.46315	0.518741	0
2	99650000	99700000	0.118976	0.35725	0.523774	0.14056
2	99950000	100000000	0.033837	0.463325	0.502838	0.0288492
2	100000000	100050000	0.0105586	0.399653	0.589788	0.0824072
2	100250000	100300000	0.182518	0.464826	0.352655	0.277479
2	100300000	100350000	0.0123421	0.44791	0.539748	0.202112
2	100850000	100900000	0.018718	0.460486	0.520796	0.178464
2	100900000	100950000	0.0234087	0.485684	0.490907	0.239763
2	100950000	101000000	0.371471	0.475228	0.1533	0.0902433
2	101050000	101100000	0.0248818	0.463412	0.511706	0.301955
2	101100000	101150000	0.425371	0.464767	0.109862	0.0904842
2	101200000	101250000	0.342671	0.481265	0.176064	0.0921157
2	105900000	105950000	0.2563	0.301664	0.442036	0.391804
2	105950000	106000000	0.296389	0.41919	0.284421	0.347547
2	106000000	106050000	0.422669	0.368727	0.208603	0.315017
2	106050000	106100000	0.216972	0.360097	0.422931	0.455372
2	107000000	107050000	0.0119701	0.483074	0.504956	0.444341
2	107050000	107100000	0.0693915	0.453012	0.477597	0.440209
2	107100000	107150000	0.0777518	0.364826	0.557422	0.464115
2	107200000	107250000	0.111923	0.280571	0.607506	0.506032
2	107300000	107350000	0.0981927	0.399104	0.502703	0.475663
2	107350000	107400000	0.035676	0.292931	0.671393	0.48512
2	107450000	107500000	0.34493	0.245776	0.409294	0.458616
2	107500000	107550000	0.358444	0.284642	0.356913	0.475531
2	107550000	107600000	0.0741888	0.456459	0.469352	0.322499
2	107650000	107700000	0.134823	0.436717	0.42846	0.395672
2	107700000	107750000	0.0694261	0.437533	0.49304	0.360358
2	107750000	107800000	0.0176064	0.45612	0.526273	0.480064
2	109550000	109600000	0.229133	0.363124	0.407743	0.318371
2	110550000	110600000	0.00660979	0.452148	0.541242	0.318412
2	113600000	113650000	0.157027	0.271142	0.571831	0.265229
2	113650000	113700000	0.15708	0.292212	0.550707	0.313047
2	113700000	113750000	0.153604	0.244161	0.602235	0.305518
2	114950000	115000000	0.276249	0.162922	0.560829	0.318075
2	115000000	115050000	0.350822	0.229337	0.419841	0.195863
2	115050000	115100000	0.444749	0.160925	0.394326	0.314025
2	115100000	115150000	0.441602	0.272067	0.286331	0.173982
2	115150000	115200000	0.570924	0.245888	0.183188	0.334755
2	119900000	119950000	0.24622	0.278794	0.474986	0.301069
2	119950000	120000000	0.224075	0.273396	0.502529	0.304649
2	120000000	120050000	0.0208904	0.263068	0.716042	0.241138
2	120050000	120100000	0.0269248	0.287282	0.685793	0.336755
2	120100000	120150000	0.00955813	0.320728	0.669714	0.407871
2	120150000	120200000	0.0217641	0.322297	0.655939	0.342368
2	120200000	120250000	0.0552846	0.254869	0.689846	0.449269
2	120250000	120300000	0.265949	0.270352	0.463699	0.160553
2	120300000	120350000	0.272214	0.259074	0.468711	0.466121
2	120350000	120400000	0.2524	0.261301	0.486299	0.456402
2	120400000	120450000	0.123816	0.322315	0.553869	0.313283
2	120450000	120500000	0.145527	0.254356	0.600117	0.364963
2	120500000	120550000	0.266422	0.285304	0.448274	0.323828
2	120600000	120650000	0.25603	0.302805	0.441165	0.438089
2	120650000	120700000	0.266657	0.258756	0.474587	0.472923
2	120700000	120750000	0.252743	0.283927	0.46333	0.389573
2	120750000	120800000	0.161382	0.354772	0.483846	0.239984
2	120800000	120850000	0.0890291	0.404054	0.506917	0.447637
2	120850000	120900000	0.0662593	0.390336	0.543405	0.260568
2	120900000	120950000	0.0171365	0.353014	0.629849	0.274979
2	120950000	121000000	0.0186616	0.3049	0.676438	0.283536
2	121000000	121050000	0.0412938	0.32349	0.635216	0.276825
2	121050000	121100000	0.103224	0.333372	0.563403	0.20843
2	121100000	121150000	0.131136	0.308015	0.560849	0.0790291
2	121150000	121200000	0.0799983	0.419509	0.500492	0.142402
2	121200000	121250000	0.163062	0.3629	0.474037	0.256727
2	121250000	121300000	0.173563	0.321225	0.505212	0.188707
2	121350000	121400000	0.0567911	0.39362	0.549589	0.360119
2	121400000	121450000	0.0155957	0.362416	0.621988	0.418354
2	121450000	121500000	0.203889	0.323319	0.472792	0.325488
2	121500000	121550000	0.259165	0.342117	0.398718	0.383782
2	121650000	121700000	0.0727703	0.316913	0.610317	0.476578
2	121700000	121750000	0.0274589	0.358404	0.614136	0.302532
2	121750000	121800000	0.0160806	0.309072	0.674847	0.25768
2	121800000	121850000	0.0956929	0.271563	0.632744	0.236629
2	121850000	121900000	0.104589	0.201417	0.693993	0.391163
2	121900000	121950000	0.151633	0.324951	0.523416	0.109816
2	121950000	122000000	0.167582	0.305948	0.526471	0.153001
2	122000000	122050000	0.217996	0.300072	0.481932	0.0998085
2	122050000	122100000	0.161072	0.320275	0.518652	0.0798156
2	122100000	122150000	0.244975	0.305837	0.449187	0.239076
2	122150000	122200000	0.257444	0.391678	0.350878	0.143495
2	122200000	122250000	0.333842	0.301322	0.364836	0.25804
2	122250000	122300000	0.0488315	0.333711	0.617457	0.321283
2	122300000	122350000	0.167989	0.332242	0.499769	0.250027
2	122350000	122400000	0.0817604	0.361296	0.556944	0.448857
2	122400000	122450000	0.193668	0.345842	0.46049	0.227751
2	122450000	122500000	0.278374	0.330038	0.391588	0.243664
2	122500000	122550000	0.250114	0.375029	0.374857	0.353514
2	122550000	122600000	0.0822098	0.302505	0.615285	0.426274
2	122600000	122650000	0.532224	0.304572	0.163204	0.0850943
2	122650000	122700000	0.541307	0.3486	0.110092	0.164023
2	122750000	122800000	0.174641	0.34895	0.476409	0.374906
2	122800000	122850000	0.167969	0.298603	0.533427	0.353331
2	122850000	122900000	0.100011	0.436768	0.46322	0.358757
2	122900000	122950000	0.0473716	0.383828	0.5688	0.305186
2	122950000	123000000	0.0672339	0.353197	0.579569	0.2057
2	123000000	123050000	0.124787	0.372747	0.502466	0.27983
2	123050000	123100000	0.30025	0.412157	0.287593	0.144782
2	123150000	123200000	0.241272	0.353082	0.405646	0.153884
2	123250000	123300000	0.289876	0.484171	0.225952	0.444883
2	123300000	123350000	0.253888	0.423525	0.322586	0.1938
2	123350000	123400000	0.0440889	0.380499	0.575412	0.343202
2	123450000	123500000	0.30749	0.477942	0.214568	0.333684
2	123500000	123550000	0.399276	0.359707	0.241017	0.242796
2	123550000	123600000	0.0250946	0.20688	0.768025	0.427311
2	123600000	123650000	0.000776063	0.128449	0.870775	0.427047
2	123750000	123800000	0.0357747	0.195132	0.769093	0.401325
2	123950000	124000000	0.00976994	0.178548	0.811681	0.447799
2	124050000	124100000	0.0451471	0.215371	0.739482	0.320798
2	124100000	124150000	0.0156737	0.182862	0.801464	0.290868
2	124150000	124200000	0.241447	0.363567	0.394986	0.265441
2	124200000	124250000	0.160489	0.35108	0.48843	0.365877
2	124250000	124300000	0.0364333	0.219987	0.74358	0.00519865
2	124300000	124350000	0.133285	0.227565	0.63915	0.258352
2	124350000	124400000	0.493739	0.217112	0.289148	0.225245
2	124400000	124450000	0.615108	0.191895	0.192997	0.41061
2	124450000	124500000	0.486514	0.170842	0.342643	0.360301
2	124500000	124550000	0.456386	0.313421	0.230193	0.29933
2	124550000	124600000	0.427911	0.392893	0.179196	0.313164
2	124600000	124650000	0.284504	0.349935	0.365561	0.399125
2	124650000	124700000	0.380888	0.416669	0.202442	0.488547
2	124700000	124750000	0.0864871	0.403556	0.509957	0.331894
2	124750000	124800000	0.360274	0.362963	0.276763	0.260268
2	124800000	124850000	0.478707	0.350851	0.170442	0.218343
2	124850000	124900000	0.470147	0.370091	0.159762	0.295535
2	124900000	124950000	0.460159	0.360513	0.179328	0.187028
2	124950000	125000000	0.3799	0.354487	0.265614	0.285708
2	125000000	125050000	0.349587	0.36642	0.283993	0.154228
2	125050000	125100000	0.280858	0.39496	0.324182	0.225655
2	125100000	125150000	0.632783	0.301402	0.0658148	0.180173
2	125150000	125200000	0.527054	0.343087	0.129859	0.191509
2	125200000	125250000	0.458215	0.446518	0.0952671	0.181136
2	129100000	129150000	0.0112931	0.480352	0.508355	0.113579
2	129150000	129200000	0.00865612	0.490201	0.501143	0.19684
2	129350000	129400000	0.00290369	0.4978	0.499296	0.172125
2	129400000	129450000	0.0200015	0.498145	0.481853	0.0894464
2	129450000	129500000	0.0204759	0.496693	0.482831	0.0732814
2	129700000	129750000	0.237744	0.497151	0.265105	0.168548
2	129750000	129800000	0.0377896	0.498399	0.463812	0.147109
2	129800000	129850000	0.088927	0.372138	0.538934	0.16408
2	129850000	129900000	0.0354789	0.494094	0.470427	0.132748
2	129950000	130000000	0.381738	0.499415	0.118846	0.20702
2	130050000	130100000	0.260207	0.492498	0.247295	0.367375
2	130350000	130400000	0.297688	0.493939	0.208373	0.348987
2	130400000	130450000	0.506732	0.492705	0.000563034	0.239694
2	131700000	131750000	0.0601858	0.440572	0.499242	0.202502
2	140450000	140500000	0.0831802	0.329257	0.587563	0.223841
2	140500000	140550000	0.366343	0.254479	0.379177	0.38894
2	140550000	140600000	0.766678	0.210157	0.0231652	0.35074
2	140600000	140650000	0.692069	0.207256	0.100675	0.254904
2	140650000	140700000	0.668416	0.330225	0.00135865	0.320658
2	140700000	140750000	0.538617	0.455879	0.00550314	0.259632
2	140750000	140800000	0.772743	0.222998	0.00425905	0.339828
2	140800000	140850000	0.764076	0.224275	0.0116488	0.245936
2	140850000	140900000	0.624639	0.21345	0.161911	0.259965
2	140900000	140950000	0.616497	0.214247	0.169256	0.41321
2	140950000	141000000	0.463999	0.310054	0.225947	0.246771
2	141000000	141050000	0.791577	0.205479	0.00294394	0.38082
2	141050000	141100000	0.670705	0.298954	0.0303407	0.163476
2	141100000	141150000	0.764059	0.215161	0.0207789	0.225155
2	141150000	141200000	0.783412	0.213448	0.00313995	0.392906
2	141200000	141250000	0.742779	0.242326	0.0148942	0.472471
2	141250000	141300000	0.781361	0.194235	0.0244038	0.202552
2	141300000	141350000	0.511659	0.213249	0.275091	0.15313
2	141350000	141400000	0.151727	0.228725	0.619548	0.258296
2	141400000	141450000	0.370283	0.28794	0.341776	0.189546
2	141450000	141500000	0.160127	0.430712	0.409161	0.0484738
2	141550000	141600000	0.206282	0.325207	0.46851	0.184212
2	141600000	141650000	0.196855	0.33467	0.468475	0.360288
2	141650000	141700000	0.668221	0.225574	0.106205	0.358325
2	141700000	141750000	0.665598	0.264563	0.0698391	0.325038
2	141750000	141800000	0.118765	0.386522	0.494713	0.316461
2	141800000	141850000	0.4491	0.40131	0.149591	0.288038
2	141850000	141900000	0.668952	0.316579	0.0144688	0.360806
2	141900000	141950000	0.293634	0.293508	0.412857	0.273512
2	141950000	142000000	0.359002	0.36123	0.279768	0.132439
2	142050000	142100000	0.254971	0.494081	0.250948	0.304883
2	142100000	142150000	0.217217	0.442361	0.340421	0.356615
2	142250000	142300000	0.00274827	0.288047	0.709205	0.427693
2	142300000	142350000	0.400944	0.48141	0.117646	0.328711
2	142350000	142400000	0.474484	0.436678	0.0888379	0.233977
2	142450000	142500000	0.124938	0.472672	0.40239	0.133268
2	142500000	142550000	0.132772	0.356986	0.510242	0.17454
2	142550000	142600000	0.174149	0.302982	0.522869	0.122144
2	142600000	142650000	0.378563	0.426286	0.195151	0.129517
2	142650000	142700000	0.39635	0.416552	0.187097	0.213875
2	142700000	142750000	0.15357	0.392898	0.453532	0.236351
2	142800000	142850000	0.227326	0.490596	0.282078	0.19714
2	142850000	142900000	0.206574	0.388016	0.405411	0.279378
2	142900000	142950000	0.175833	0.430856	0.39331	0.340833
2	143000000	143050000	0.423755	0.419192	0.157053	0.347648
2	143050000	143100000	0.374632	0.298199	0.327169	0.259996
2	143100000	143150000	0.448667	0.319361	0.231972	0.353067
2	143150000	143200000	0.134653	0.350908	0.514439	0.488002
2	143200000	143250000	0.335167	0.284701	0.380133	0.442009
2	143250000	143300000	0.57307	0.301635	0.125294	0.404858
2	143400000	143450000	0.156723	0.476846	0.366431	0.404363
2	143450000	143500000	0.0553133	0.406356	0.538331	0.382551
2	143500000	143550000	0.0382239	0.292132	0.669644	0.198032
2	143550000	143600000	0.00705866	0.296258	0.696683	0.273071
2	143600000	143650000	0.0890901	0.352431	0.558479	0.458203
2	143800000	143850000	0.157367	0.414463	0.42817	0.272986
2	143900000	143950000	0.0271977	0.412158	0.560644	0.324375
2	144250000	144300000	0.173016	0.492129	0.334856	0.176868
2	144350000	144400000	0.209685	0.42168	0.368635	0.281567
2	144400000	144450000	0.157204	0.428992	0.413804	0.450024
2	144450000	144500000	0.175128	0.430094	0.394778	0.267896
2	144500000	144550000	0.313797	0.345756	0.340446	0.434765
2	144550000	144600000	0.194223	0.418664	0.387113	0.321242
2	144600000	144650000	0.115428	0.393679	0.490893	0.198423
2	144650000	144700000	0.285833	0.386911	0.327256	0.160543
2	144700000	144750000	0.259928	0.487062	0.25301	0.0999516
2	144750000	144800000	0.155728	0.461616	0.382656	0.269561
2	144800000	144850000	0.26506	0.435577	0.299363	0.268522
2	146350000	146400000	0.0950576	0.485686	0.419257	0.40592
2	150250000	150300000	0.136576	0.48412	0.379304	0.234555
2	150300000	150350000	0.450973	0.298451	0.250576	0.296075
2	150700000	150750000	0.0155256	0.47894	0.505534	0.180452
2	151000000	151050000	0.290876	0.494178	0.214946	0.254701
2	151050000	151100000	0.317157	0.431219	0.251623	0.124029
2	151100000	151150000	0.116467	0.478865	0.404668	0.190253
2	153650000	153700000	0.122382	0.461364	0.416253	0.157636
2	156050000	156100000	0.593898	0.324704	0.081398	0.134403
2	156100000	156150000	0.439729	0.464807	0.0954642	0.111468
2	156150000	156200000	0.433829	0.494269	0.0719021	0.180372
2	156350000	156400000	0.626488	0.306696	0.0668158	0.460708
2	157050000	157100000	0.0530408	0.341288	0.605672	0.225555
2	157500000	157550000	0.548367	0.371272	0.0803605	0.198428
2	162300000	162350000	0.150147	0.289916	0.559937	0.348496
2	162350000	162400000	0.090487	0.0375924	0.87192	0.211091
3	250000	300000	0.204231	0.315737	0.480032	0.328122
3	300000	350000	0.238223	0.441868	0.319908	0.28591
3	350000	400000	0.166417	0.490147	0.343436	0.1389
3	400000	450000	0.433845	0.496888	0.0692664	0.252785
3	650000	700000	0.40431	0.351976	0.243714	0.330859
3	700000	750000	0.20739	0.297758	0.494852	0.223255
3	750000	800000	0.271594	0.338384	0.390022	0.230939
3	800000	850000	0.48315	0.23054	0.286309	0.139323
3	850000	900000	0.264414	0.267429	0.468156	0.31933
3	900000	950000	0.137177	0.273148	0.589675	0.226358
3	950000	1000000	0.0215198	0.396809	0.581671	0.265275
3	1000000	1050000	0.183878	0.371628	0.444493	0.278573
3	1100000	1150000	0.200179	0.461363	0.338458	0.222884
3	4000000	4050000	0.303949	0.459947	0.236105	0.209606
3	4200000	4250000	0.0960763	0.499217	0.404706	0.258183
3	4300000	4350000	0.205537	0.489513	0.30495	0.225125
3	4400000	4450000	0.0389588	0.40062	0.560421	0.215829
3	5050000	5100000	0.00249798	0.450858	0.546644	0.454723
3	12250000	12300000	0.442509	0.31177	0.245721	0.216163
3	12300000	12350000	0.2517	0.440215	0.308085	0.309438
3	12350000	12400000	0.0931452	0.384575	0.52228	0.321209
3	12400000	12450000	0.443869	0.29195	0.26418	0.408455
3	12550000	12600000	0.208938	0.443762	0.3473	0.271147
3	12700000	12750000	0.405444	0.296679	0.297877	0.225989
3	12750000	12800000	0.159713	0.408832	0.431455	0.281499
3	12900000	12950000	0.189062	0.326065	0.484872	0.128983
3	12950000	13000000	0.0734962	0.442207	0.484297	0.315057
3	15550000	15600000	0.535123	0.455086	0.00979096	0.160943
3	28550000	28600000	0.0527276	0.367955	0.579318	0.239668
3	28850000	28900000	0.370811	0.437175	0.192013	0.284051
3	28900000	28950000	0.250012	0.383762	0.366226	0.361954
3	28950000	29000000	0.0530704	0.426587	0.520342	0.36527
3	29000000	29050000	0.0996707	0.434943	0.465386	0.274981
3	29050000	29100000	0.381603	0.396779	0.221618	0.21681
3	29100000	29150000	0.101332	0.446165	0.452502	0.230487
3	29250000	29300000	0.517845	0.409465	0.0726898	0.11927
3	29300000	29350000	0.557828	0.377971	0.0642005	0.317679
3	29350000	29400000	0.365966	0.386569	0.247465	0.477885
3	29400000	29450000	0.480299	0.377275	0.142426	0.111919
3	29450000	29500000	0.540477	0.31143	0.148093	0.184997
3	29500000	29550000	0.542986	0.332053	0.124961	0.101683
3	29550000	29600000	0.61544	0.317398	0.0671619	0
3	29600000	29650000	0.235224	0.401291	0.363485	0.122972
3	29650000	29700000	0.31423	0.407383	0.278387	0.17406
3	29700000	29750000	0.268629	0.381111	0.350259	0.136309
3	29750000	29800000	0.272714	0.382775	0.34451	0.208917
3	29800000	29850000	0.300748	0.37546	0.323792	0.261269
3	29850000	29900000	0.0784475	0.428221	0.493332	0.375086
3	29900000	29950000	0.0314035	0.404262	0.564334	0.320732
3	29950000	30000000	0.0711946	0.37996	0.548846	0.271661
3	30000000	30050000	0.0523789	0.405394	0.542227	0.176512
3	30050000	30100000	0.0587734	0.371545	0.569682	0.209483
3	30100000	30150000	0.111973	0.362776	0.525251	0.06019
3	30150000	30200000	0.155864	0.369714	0.474422	0.124561
3	30200000	30250000	0.186079	0.402502	0.411419	0.207359
3	30250000	30300000	0.13739	0.421056	0.441554	0.220916
3	30300000	30350000	0.0857168	0.410827	0.503456	0.219385
3	30350000	30400000	0.136036	0.471962	0.392002	0.268912
3	30400000	30450000	0.299403	0.468891	0.231706	0.378155
3	30450000	30500000	0.112931	0.372156	0.514913	0.464
3	30500000	30550000	0.187035	0.382941	0.430024	0.366644
3	30550000	30600000	0.308801	0.364807	0.326392	0
3	30600000	30650000	0.337748	0.421958	0.240294	0.456449
3	30650000	30700000	0.61317	0.379822	0.00700794	0.367591
3	30700000	30750000	0.503513	0.39814	0.0983469	0.427102
3	30750000	30800000	0.593025	0.38403	0.0229447	0.498789
3	30800000	30850000	0.580103	0.373754	0.0461431	0.186939
3	30850000	30900000	0.378547	0.384914	0.236539	0.178969
3	30900000	30950000	0.302469	0.390252	0.307278	0.241152
3	30950000	31000000	0.303057	0.448959	0.247984	0.344681
3	31000000	31050000	0.378875	0.479198	0.141927	0.336611
3	31050000	31100000	0.491472	0.393741	0.114786	0.209093
3	31150000	31200000	0.566248	0.377259	0.0564933	0.146858
3	31200000	31250000	0.549521	0.368383	0.0820959	0.240446
3	31250000	31300000	0.561405	0.36155	0.0770456	0.186087
3	31300000	31350000	0.566662	0.380307	0.0530306	0.160465
3	31350000	31400000	0.511617	0.411447	0.0769361	0.175627
3	31400000	31450000	0.606611	0.340752	0.0526364	0.397128
3	31450000	31500000	0.595909	0.315586	0.0885049	0.251893
3	31500000	31550000	0.570927	0.310294	0.118779	0.148208
3	31550000	31600000	0.534228	0.297072	0.168701	0.381586
3	31600000	31650000	0.474853	0.32637	0.198777	0.133829
3	31650000	31700000	0.561068	0.306831	0.1321	0.166022
3	31700000	31750000	0.540903	0.299594	0.159503	0.0776151
3	31750000	31800000	0.475554	0.344951	0.179494	0.209379
3	31800000	31850000	0.410983	0.352159	0.236858	0.00578769
3	31850000	31900000	0.410573	0.33312	0.256307	0
3	31900000	31950000	0.504115	0.346387	0.149498	0.154631
3	31950000	32000000	0.520674	0.332117	0.147209	0.122663
3	32000000	32050000	0.467758	0.438063	0.094178	0.059404
3	32050000	32100000	0.501707	0.402963	0.0953303	0.307029
3	32100000	32150000	0.158081	0.498825	0.343094	0.445256
3	32200000	32250000	0.489855	0.383228	0.126917	0.0121318
3	32250000	32300000	0.470025	0.35768	0.172296	0.350061
3	32300000	32350000	0.445052	0.416566	0.138381	0.438228
3	32350000	32400000	0.375013	0.361986	0.263001	0.265904
3	32400000	32450000	0.440732	0.387625	0.171643	0.444546
3	32450000	32500000	0.343598	0.384445	0.271957	0.269379
3	32500000	32550000	0.55425	0.347237	0.0985126	0.190759
3	32550000	32600000	0.647012	0.34958	0.00340717	0.16833
3	32600000	32650000	0.461551	0.355134	0.183315	0.114465
3	32650000	32700000	0.489934	0.355565	0.154501	0.111309
3	32700000	32750000	0.493982	0.348898	0.15712	0.170268
3	50900000	50950000	0.0155672	0.251242	0.733191	0.260512
3	67100000	67150000	0.298615	0.427858	0.273527	0.373869
3	89750000	89800000	0.513977	0.485309	0.000713918	0.312641
3	90050000	90100000	0.530064	0.461474	0.00846216	0.432691
3	91350000	91400000	0.313017	0.490084	0.196899	0.397359
3	91450000	91500000	0.512332	0.484274	0.00339423	0.326038
3	105750000	105800000	0.273691	0.462484	0.263825	0.149378
3	105800000	105850000	0.378663	0.48522	0.136117	0.370287
3	109850000	109900000	0.00456608	0.20075	0.794684	0.270823
3	109900000	109950000	0.00304768	0.204917	0.792035	0.37374
3	109950000	110000000	0.158212	0.28208	0.559709	0.360064
3	110000000	110050000	0.253527	0.297922	0.448551	0.234829
3	110050000	110100000	0.457811	0.197022	0.345166	0.295335
3	110150000	110200000	0.30358	0.184107	0.512312	0.429789
3	110200000	110250000	0.242739	0.453568	0.303694	0.399512
3	110250000	110300000	0.671108	0.296432	0.0324604	0.42077
3	110300000	110350000	0.462532	0.375308	0.162159	0.334731
3	110450000	110500000	0.243602	0.415892	0.340506	0.317711
3	110500000	110550000	0.486326	0.465583	0.0480908	0.255393
3	110650000	110700000	0.42776	0.260455	0.311785	0.281544
3	110700000	110750000	0.231624	0.20769	0.560686	0.267466
3	110750000	110800000	0.754023	0.208338	0.0376397	0.394105
3	118400000	118450000	0.413737	0.473195	0.113068	0.402565
3	123700000	123750000	0.060106	0.472851	0.467043	0.199362
3	123750000	123800000	0.00975252	0.425283	0.564964	0.449394
3	129250000	129300000	0.0187896	0.437855	0.543355	0.130463
3	129300000	129350000	0.0703096	0.499132	0.430558	0.307517
3	129350000	129400000	0.212548	0.449324	0.338128	0.294511
3	129400000	129450000	0.240843	0.453372	0.305784	0.263046
3	129450000	129500000	0.376839	0.288506	0.334655	0.163092
3	129550000	129600000	0.643113	0.217792	0.139095	0.144572
3	129600000	129650000	0.254651	0.205759	0.539589	0.150138
3	129650000	129700000	0.230997	0.278615	0.490388	0.240646
3	129700000	129750000	0.113177	0.280588	0.606235	0.120812
3	131550000	131600000	0.452813	0.458889	0.0882977	0
3	131650000	131700000	0.431341	0.229842	0.338817	0.465014
3	135550000	135600000	0.045907	0.401008	0.553084	0.388924
3	138650000	138700000	0.235632	0.483231	0.281137	0.264667
3	142950000	143000000	0.343767	0.448177	0.208056	0.11565
3	143000000	143050000	0.369624	0.319842	0.310534	0.110292
3	143300000	143350000	0.262292	0.499727	0.23798	0.0311674
3	143350000	143400000	0.318092	0.394477	0.287431	0.0672172
3	143550000	143600000	0.278183	0.492149	0.229668	0
3	144100000	144150000	0.491966	0.466405	0.0416296	0.114367
3	144200000	144250000	0.503392	0.468533	0.0280748	0.117962
4	1950000	2000000	0.215974	0.408697	0.375329	0.423129
4	2000000	2050000	0.102644	0.404695	0.492662	0.413308
4	2050000	2100000	0.210864	0.342204	0.446932	0.272167
4	2100000	2150000	0.15244	0.370691	0.476869	0.31335
4	2150000	2200000	0.0606231	0.37885	0.560527	0.331262
4	2200000	2250000	0.163199	0.465694	0.371107	0.354527
4	2250000	2300000	0.123659	0.368113	0.508229	0.330665
4	2300000	2350000	0.186237	0.348776	0.464986	0.348021
4	2350000	2400000	0.0244826	0.387869	0.587648	0.2927
4	2400000	2450000	0.0994326	0.359695	0.540872	0.376544
4	2450000	2500000	0.0584258	0.335647	0.605927	0.316226
4	2500000	2550000	0.0357101	0.332327	0.631962	0.422576
4	2550000	2600000	0.0879876	0.458208	0.453805	0.339193
4	2600000	2650000	0.334892	0.450284	0.214824	0.315071
4	2650000	2700000	0.0768098	0.464774	0.458416	0.352401
4	2700000	2750000	0.0496771	0.423072	0.52725	0.468058
4	2750000	2800000	0.0952263	0.478775	0.425998	0.405801
4	2800000	2850000	0.0371861	0.367251	0.595563	0.368965
4	2850000	2900000	0.0196364	0.347624	0.632739	0.486734
4	2900000	2950000	0.0304618	0.442804	0.526734	0.404468
4	8600000	8650000	0.449259	0.467571	0.0831698	0.311224
4	9400000	9450000	0.295582	0.493983	0.210435	0.2652
4	9450000	9500000	0.544863	0.320033	0.135104	0.288432
4	9500000	9550000	0.207666	0.452102	0.340231	0.315397
4	10900000	10950000	0.683853	0.236252	0.0798947	0.308612
4	11950000	12000000	0.581968	0.153411	0.264621	0.278737
4	12000000	12050000	0.389784	0.415363	0.194853	0.135818
4	12250000	12300000	0.456212	0.360829	0.182959	0.093465
4	12300000	12350000	0.275293	0.355301	0.369406	0.193781
4	12350000	12400000	0.134402	0.373829	0.491769	0.34504
4	12400000	12450000	0.0918095	0.358181	0.550009	0.29515
4	12450000	12500000	0.187148	0.45412	0.358732	0.330895
4	12500000	12550000	0.0425872	0.329885	0.627528	0.276435
4	12550000	12600000	0.0920446	0.267785	0.64017	0.306166
4	12600000	12650000	0.190977	0.332494	0.476529	0.356081
4	13550000	13600000	0.606495	0.330009	0.0634961	0.242873
4	30550000	30600000	0.374805	0.471144	0.154051	0.204054
4	30600000	30650000	0.212824	0.419113	0.368062	0.508483
4	30650000	30700000	0.199662	0.441201	0.359137	0.436532
4	30700000	30750000	0.238432	0.497272	0.264296	0.273845
4	30750000	30800000	0.216255	0.331711	0.452034	0
4	31300000	31350000	0.166225	0.465126	0.368649	0.207329
4	31350000	31400000	0.0421713	0.459665	0.498164	0.401871
4	31400000	31450000	0.382118	0.460053	0.157829	0.204895
4	31450000	31500000	0.295862	0.457256	0.246882	0.0703406
4	31500000	31550000	0.198383	0.45323	0.348387	0.15221
4	31750000	31800000	0.28388	0.469431	0.246689	0.505261
4	31800000	31850000	0.113406	0.47163	0.414964	0.363121
4	31850000	31900000	0.16529	0.449637	0.385073	0.248103
4	31900000	31950000	0.128608	0.480864	0.390528	0.184097
4	32050000	32100000	0.0190896	0.49372	0.487191	0.134586
4	32400000	32450000	0.34931	0.497252	0.153438	0.215544
4	32450000	32500000	0.231215	0.480242	0.288543	0.172743
4	32500000	32550000	0.311157	0.44402	0.244823	0.189928
4	32550000	32600000	0.351782	0.499736	0.148483	0.252904
4	34150000	34200000	0.0542506	0.438344	0.507405	0.303318
4	34200000	34250000	0.0122083	0.399705	0.588087	0.240876
4	34250000	34300000	0.0450937	0.406969	0.547937	0.383551
4	34300000	34350000	0.203619	0.402018	0.394363	0.101446
4	34350000	34400000	0.0576081	0.409135	0.533256	0.130298
4	34400000	34450000	0.00908991	0.402624	0.588286	0.4698
4	34450000	34500000	0.130632	0.402774	0.466594	0.189632
4	34500000	34550000	0.445641	0.447841	0.106518	0.157417
4	34850000	34900000	0.302895	0.433064	0.264041	0.125499
4	35300000	35350000	0.334474	0.469598	0.195928	0.289617
4	35350000	35400000	0.258855	0.450977	0.290167	0.256425
4	35400000	35450000	0.485382	0.439943	0.0746753	0.161735
4	35500000	35550000	0.193218	0.471915	0.334867	0.20027
4	35550000	35600000	0.130864	0.34796	0.521176	0.305928
4	35600000	35650000	0.507879	0.345732	0.146388	0.281963
4	35650000	35700000	0.327598	0.410113	0.262289	0.328726
4	35800000	35850000	0.569197	0.393821	0.036982	0.180326
4	35850000	35900000	0.223138	0.396083	0.380779	0.156384
4	35900000	35950000	0.325834	0.396153	0.278013	0.108761
4	36000000	36050000	0.053951	0.426656	0.519393	0.201017
4	36050000	36100000	0.100432	0.412751	0.486817	0.238224
4	36150000	36200000	0.575649	0.417541	0.00680998	0.382032
4	36200000	36250000	0.261578	0.440518	0.297903	0.0115676
4	36250000	36300000	0.281329	0.414309	0.304362	0.0109997
4	36300000	36350000	0.174055	0.468999	0.356946	0.0688611
4	36400000	36450000	0.233925	0.486663	0.279412	0.14809
4	36450000	36500000	0.253964	0.464067	0.281969	0.165421
4	36500000	36550000	0.0732441	0.400189	0.526567	0.173449
4	36550000	36600000	0.0964356	0.45334	0.450224	0.210126
4	36650000	36700000	0.0355334	0.399258	0.565209	0.18711
4	36700000	36750000	0.0269618	0.394723	0.578316	0.232533
4	36750000	36800000	0.022274	0.365137	0.612589	0.247558
4	36800000	36850000	0.0327638	0.375375	0.591861	0.225068
4	36850000	36900000	0.0329116	0.290039	0.677049	0.224293
4	36900000	36950000	0.0852296	0.285338	0.629432	0.248519
4	36950000	37000000	0.13095	0.373254	0.495796	0.361449
4	37000000	37050000	0.129605	0.292721	0.577675	0.500421
4	37100000	37150000	0.16116	0.299425	0.539415	0.389632
4	37150000	37200000	0.277684	0.374664	0.347651	0.186241
4	42350000	42400000	0.157978	0.330089	0.511932	0.0825577
4	42400000	42450000	0.0232159	0.47142	0.505364	0.195194
4	42450000	42500000	0.0296394	0.498608	0.471753	0.148112
4	42500000	42550000	0.0414595	0.468514	0.490027	0.14395
4	42550000	42600000	0.0544491	0.497478	0.448073	0.411195
4	42600000	42650000	0.454813	0.453394	0.0917927	0.42581
4	42750000	42800000	0.217522	0.427797	0.354681	0.175569
4	42900000	42950000	0.272778	0.385911	0.341311	0.203751
4	43000000	43050000	0.263594	0.492714	0.243693	0.255574
4	43050000	43100000	0.0212583	0.476737	0.502004	0.281746
4	43100000	43150000	0.0649708	0.442618	0.492411	0.265613
4	43200000	43250000	0.340204	0.343537	0.316259	0.0144842
4	43250000	43300000	0.307143	0.403589	0.289268	0.106122
4	46850000	46900000	0.00270662	0.222259	0.775034	0.297053
4	46950000	47000000	0.0362223	0.137399	0.826379	0.126163
4	47300000	47350000	0.365601	0.479242	0.155157	0.26556
4	47350000	47400000	0.234695	0.243876	0.521429	0.437289
4	47400000	47450000	0.325568	0.2387	0.435731	0.446186
4	47450000	47500000	0.160041	0.221833	0.618126	0.445004
4	47550000	47600000	0.337793	0.252538	0.409669	0.246597
4	47600000	47650000	0.403011	0.247366	0.349623	0.0952334
4	47650000	47700000	0.205127	0.228781	0.566092	0.318612
4	47700000	47750000	0.18725	0.234221	0.578529	0.286236
4	47750000	47800000	0.130151	0.225456	0.644392	0.44727
4	47800000	47850000	0.26261	0.209025	0.528365	0.2071
4	47900000	47950000	0.181534	0.278115	0.540351	0.325173
4	47950000	48000000	0.13612	0.253041	0.610839	0.348871
4	48000000	48050000	0.107763	0.232067	0.66017	0.206506
4	48050000	48100000	0.0940336	0.243045	0.662921	0.33377
4	48100000	48150000	0.052486	0.265548	0.681966	0.366421
4	48150000	48200000	0.0893972	0.27363	0.636972	0.382362
4	48200000	48250000	0.0717993	0.265147	0.663054	0.299037
4	48250000	48300000	0.139672	0.291074	0.569254	0.303518
4	48300000	48350000	0.125578	0.262232	0.61219	0.117417
4	48350000	48400000	0.220484	0.250772	0.528744	0.155315
4	48400000	48450000	0.231899	0.298426	0.469675	0.101669
4	48450000	48500000	0.217779	0.265423	0.516798	0.091238
4	48500000	48550000	0.229993	0.285573	0.484434	0.176626
4	48550000	48600000	0.160516	0.454818	0.384666	0.218772
4	48600000	48650000	0.0780049	0.191649	0.730346	0.191515
4	48650000	48700000	0.0232937	0.108472	0.868234	0.230249
4	48700000	48750000	0.0982916	0.135411	0.766298	0.230132
4	48750000	48800000	0.232332	0.204266	0.563402	0.287336
4	48800000	48850000	0.0975976	0.0960869	0.806315	0.131699
4	48850000	48900000	0.0814377	0.185954	0.732608	0.336059
4	48900000	48950000	0.107619	0.168344	0.724037	0.286918
4	48950000	49000000	0.187058	0.0684719	0.74447	0.281769
4	49000000	49050000	0.0536562	0.247688	0.698656	0.332001
4	49050000	49100000	0.0793392	0.14246	0.7782	0.296423
4	49100000	49150000	0.295613	0.193219	0.511168	0.207391
4	49150000	49200000	0.19704	0.374663	0.428296	0.377083
4	49200000	49250000	0.35512	0.265533	0.379347	0.0562984
4	49250000	49300000	0.140714	0.271303	0.587983	0.290956
4	49300000	49350000	0.300519	0.46922	0.230261	0.308823
4	49350000	49400000	0.295054	0.279926	0.42502	0.292304
4	49400000	49450000	0.627688	0.259153	0.11316	0.285632
4	49450000	49500000	0.555875	0.267051	0.177074	0.268159
4	49500000	49550000	0.585648	0.281733	0.132619	0.224892
4	49550000	49600000	0.549985	0.29692	0.153095	0.22978
4	49600000	49650000	0.507041	0.372417	0.120542	0.476162
4	49650000	49700000	0.744147	0.090831	0.165022	0.326343
4	49700000	49750000	0.489941	0.0864851	0.423573	0
4	49750000	49800000	0.485923	0.400376	0.113701	0.330881
4	49800000	49850000	0.613733	0.298355	0.0879122	0.268582
4	49850000	49900000	0.575619	0.299816	0.124564	0.227291
4	49900000	49950000	0.569725	0.305007	0.125268	0.164509
4	49950000	50000000	0.40344	0.450449	0.146111	0
4	50000000	50050000	0.511686	0.263533	0.224781	0.135338
4	50050000	50100000	0.474581	0.351672	0.173747	0.287417
4	50100000	50150000	0.483531	0.389745	0.126724	0.400901
4	50150000	50200000	0.446887	0.412988	0.140125	0.327796
4	50200000	50250000	0.376619	0.480818	0.142563	0.314665
4	50250000	50300000	0.51741	0.30328	0.17931	0.257843
4	50300000	50350000	0.607562	0.254987	0.137451	0.171435
4	50350000	50400000	0.588187	0.234152	0.177661	0.368423
4	50400000	50450000	0.566424	0.258753	0.174824	0.139554
4	50450000	50500000	0.527546	0.216013	0.256441	0
4	50600000	50650000	0.486906	0.263923	0.249171	0.0592751
4	50650000	50700000	0.497787	0.273664	0.228549	0.117004
4	50750000	50800000	0.604389	0.225724	0.169887	0.410194
4	50800000	50850000	0.502956	0.262011	0.235033	0.11322
4	50850000	50900000	0.528489	0.290691	0.18082	0.0891903
4	51050000	51100000	0.27724	0.423581	0.299179	0.474942
4	51150000	51200000	0.306982	0.337191	0.355827	0.503657
4	51200000	51250000	0.286827	0.274875	0.438298	0.455833
4	51250000	51300000	0.291183	0.252197	0.45662	0.495769
4	51300000	51350000	0.408822	0.300982	0.290196	0.287098
4	51350000	51400000	0.345359	0.267304	0.387337	0.472891
4	51450000	51500000	0.348195	0.276321	0.375483	0.484829
4	51500000	51550000	0.396656	0.269399	0.333945	0.458292
4	51550000	51600000	0.438375	0.278764	0.28286	0.31486
4	51600000	51650000	0.415791	0.350827	0.233382	0.316694
4	51650000	51700000	0.391943	0.285817	0.32224	0.259564
4	51700000	51750000	0.312089	0.388263	0.299648	0.160543
4	51750000	51800000	0.49883	0.303745	0.197425	0.212757
4	51800000	51850000	0.448922	0.266549	0.284529	0.240075
4	51850000	51900000	0.455963	0.267035	0.277001	0.250248
4	51900000	51950000	0.290655	0.26487	0.444475	0.247474
4	51950000	52000000	0.196898	0.270479	0.532623	0.232321
4	52000000	52050000	0.337122	0.270611	0.392267	0.232262
4	52050000	52100000	0.400587	0.264005	0.335408	0.22996
4	52100000	52150000	0.450991	0.263609	0.285401	0.0874859
4	52150000	52200000	0.442371	0.306357	0.251272	0.147511
4	52200000	52250000	0.2029	0.30117	0.49593	0.160646
4	52300000	52350000	0.242416	0.337091	0.420493	0.0201312
4	52350000	52400000	0.276056	0.302573	0.421371	0.0535992
4	52400000	52450000	0.408803	0.254467	0.336729	0.127683
4	52450000	52500000	0.457004	0.291171	0.251824	0.142686
4	52500000	52550000	0.432576	0.258718	0.308706	0.0777032
4	52550000	52600000	0.424113	0.293486	0.2824	0.142257
4	52600000	52650000	0.418362	0.271575	0.310063	0.097949
4	52650000	52700000	0.492962	0.27213	0.234908	0.191176
4	52700000	52750000	0.518612	0.283833	0.197555	0.173076
4	52750000	52800000	0.449557	0.273061	0.277382	0.142038
4	52800000	52850000	0.286037	0.261038	0.452925	0.184265
4	52850000	52900000	0.211986	0.271467	0.516547	0.0840116
4	52900000	52950000	0.338735	0.284676	0.376588	0.0922874
4	52950000	53000000	0.187641	0.25571	0.556649	0.198808
4	53000000	53050000	0.192256	0.392292	0.415451	0.116119
4	53050000	53100000	0.409913	0.266932	0.323156	0.148476
4	53100000	53150000	0.350223	0.259064	0.390713	0.131765
4	53150000	53200000	0.356521	0.270528	0.372951	0.0118274
4	53200000	53250000	0.42796	0.255466	0.316574	0.167183
4	53250000	53300000	0.199133	0.272582	0.528285	0.191572
4	53300000	53350000	0.326063	0.260264	0.413673	0.0528071
4	53350000	53400000	0.663554	0.305287	0.0311593	0.112309
4	53400000	53450000	0.722305	0.272809	0.00488593	0.11539
4	53450000	53500000	0.712815	0.262876	0.024309	0.151609
4	53500000	53550000	0.732099	0.259624	0.00827611	0.0631538
4	53550000	53600000	0.739458	0.248321	0.0122206	0.0734472
4	53600000	53650000	0.713279	0.274418	0.0123036	0.101801
4	53650000	53700000	0.709887	0.271966	0.0181465	0.102751
4	53700000	53750000	0.649507	0.305513	0.0449801	0.096098
4	53750000	53800000	0.729921	0.258373	0.011706	0.0825994
4	53800000	53850000	0.683027	0.280467	0.0365063	0.0765512
4	53850000	53900000	0.721997	0.269469	0.00853399	0.011825
4	53900000	53950000	0.693999	0.280543	0.0254581	0.0792597
4	53950000	54000000	0.711451	0.259664	0.0288851	0.00137372
4	54000000	54050000	0.712572	0.276264	0.0111639	0.0159048
4	54050000	54100000	0.693666	0.25513	0.0512047	0.0584099
4	54100000	54150000	0.44045	0.260713	0.298838	0.0560726
4	54150000	54200000	0.603353	0.306078	0.0905687	0.0684263
4	54200000	54250000	0.667715	0.305085	0.0272007	0.285155
4	54250000	54300000	0.672961	0.254203	0.0728359	0.196218
4	54300000	54350000	0.642888	0.28571	0.0714011	0.0518801
4	54350000	54400000	0.615275	0.252332	0.132393	0.0412426
4	54400000	54450000	0.617095	0.275919	0.106986	0.0789836
4	54450000	54500000	0.666639	0.256261	0.0771001	0.128268
4	54500000	54550000	0.717127	0.260192	0.0226808	0.267369
4	54550000	54600000	0.708866	0.249642	0.0414922	0.0965518
4	54600000	54650000	0.688991	0.276596	0.0344131	0.0916737
4	54650000	54700000	0.709359	0.281927	0.00871432	0.176215
4	54700000	54750000	0.676087	0.267702	0.0562116	0.0540765
4	54800000	54850000	0.685711	0.266192	0.0480969	0.108584
4	54850000	54900000	0.702817	0.25837	0.0388127	0.0372882
4	54900000	54950000	0.661659	0.233399	0.104941	0
4	54950000	55000000	0.540892	0.319053	0.140054	0
4	55000000	55050000	0.540472	0.248054	0.211474	0.0319306
4	55050000	55100000	0.438925	0.245612	0.315463	0.017567
4	55100000	55150000	0.566176	0.242684	0.19114	0.151047
4	55150000	55200000	0.137659	0.252396	0.609944	0.0967783
4	55200000	55250000	0.443607	0.330938	0.225456	0.0697101
4	55250000	55300000	0.660109	0.266489	0.0734019	0.239955
4	55500000	55550000	0.484733	0.375371	0.139895	0.302319
4	55550000	55600000	0.68778	0.283196	0.0290242	0.00753657
4	55600000	55650000	0.410662	0.347295	0.242043	0.0518287
4	55650000	55700000	0.208245	0.387092	0.404663	0.0563988
4	55700000	55750000	0.207179	0.341322	0.451499	0.0856676
4	55750000	55800000	0.333438	0.459056	0.207506	0.058978
4	55850000	55900000	0.344942	0.344493	0.310564	0.153348
4	55950000	56000000	0.222216	0.340927	0.436858	0.131298
4	56000000	56050000	0.541714	0.269984	0.188302	0.198428
4	56050000	56100000	0.67739	0.207315	0.115295	0.106846
4	56100000	56150000	0.189118	0.336582	0.4743	0.197928
4	56200000	56250000	0.0110813	0.233074	0.755844	0.481725
4	56250000	56300000	0.0304528	0.254736	0.714811	0.444218
4	56300000	56350000	0.0240788	0.367375	0.608546	0.252603
4	56350000	56400000	0.00647661	0.277907	0.715616	0.151992
4	56400000	56450000	0.216566	0.225907	0.557526	0.152678
4	56500000	56550000	0.541683	0.41613	0.0421872	0.191009
4	56550000	56600000	0.485935	0.245891	0.268175	0.077464
4	56600000	56650000	0.0515459	0.267476	0.680979	0.168163
4	56650000	56700000	0.0596838	0.255108	0.685208	0.217844
4	56700000	56750000	0.134733	0.282094	0.583173	0.185051
4	56750000	56800000	0.0587963	0.227622	0.713582	0.243441
4	56800000	56850000	0.0141458	0.233146	0.752709	0.199148
4	56850000	56900000	0.142033	0.28795	0.570018	0.230414
4	56900000	56950000	0.215205	0.481841	0.302954	0.237829
4	56950000	57000000	0.427382	0.231638	0.34098	0.378429
4	57000000	57050000	0.0246677	0.254338	0.720994	0.332772
4	57350000	57400000	0.233925	0.490823	0.275251	0
4	57400000	57450000	0.380305	0.265979	0.353715	0
4	57500000	57550000	0.14021	0.26402	0.595769	0.170456
4	57550000	57600000	0.0198749	0.226458	0.753667	0.289213
4	57600000	57650000	0.146462	0.28705	0.566488	0.284512
4	57650000	57700000	0.400123	0.258156	0.34172	0.180348
4	57700000	57750000	0.153625	0.218208	0.628167	0.268299
4	57750000	57800000	0.0548235	0.221583	0.723593	0.258064
4	57800000	57850000	0.00768998	0.226059	0.766251	0.255166
4	57850000	57900000	0.0435481	0.223178	0.733274	0.241448
4	57900000	57950000	0.273307	0.213681	0.513012	0.210675
4	57950000	58000000	0.0557631	0.229347	0.71489	0.273646
4	58000000	58050000	0.765844	0.217827	0.0163291	0.354665
4	58150000	58200000	0.775726	0.213334	0.0109404	0.169926
4	58200000	58250000	0.710233	0.261988	0.0277787	0.165712
4	58250000	58300000	0.797362	0.187065	0.0155731	0.0844779
4	58300000	58350000	0.750341	0.239107	0.010551	0.286132
4	58350000	58400000	0.79237	0.202217	0.00541248	0.249467
4	58400000	58450000	0.40715	0.29878	0.29407	0.180651
4	58450000	58500000	0.44111	0.208307	0.350583	0.152786
4	58500000	58550000	0.342656	0.276393	0.380951	0.12477
4	58550000	58600000	0.218409	0.215845	0.565746	0.354691
4	58600000	58650000	0.295857	0.237317	0.466825	0.232723
4	58650000	58700000	0.257215	0.334818	0.407966	0.263624
4	58700000	58750000	0.288847	0.289467	0.421686	0.162946
4	58750000	58800000	0.46315	0.337296	0.199554	0.156318
4	58800000	58850000	0.397946	0.309535	0.292519	0.0528269
4	58850000	58900000	0.357001	0.328539	0.31446	0.0573693
4	58950000	59000000	0.525572	0.303598	0.170831	0
4	59000000	59050000	0.493045	0.227183	0.279772	0
4	59050000	59100000	0.51715	0.235509	0.247341	0.045829
4	59100000	59150000	0.381562	0.246979	0.371459	0.0761712
4	59150000	59200000	0.622156	0.205317	0.172527	0.123269
4	59200000	59250000	0.490064	0.287491	0.222445	0.0307762
4	59250000	59300000	0.566781	0.179208	0.25401	0
4	59300000	59350000	0.381705	0.3457	0.272594	0.0727541
4	59350000	59400000	0.430297	0.192688	0.377015	0.147542
4	59400000	59450000	0.567539	0.156927	0.275534	0.161582
4	59450000	59500000	0.307524	0.273243	0.419233	0.30037
4	59500000	59550000	0.0419384	0.246199	0.711862	0.353944
4	59550000	59600000	0.0429577	0.232699	0.724343	0.314439
4	59600000	59650000	0.0125058	0.169621	0.817873	0.147738
4	59650000	59700000	0.0379938	0.185956	0.77605	0.243709
4	59700000	59750000	0.13014	0.431713	0.438147	0.0897218
4	59750000	59800000	0.0357273	0.269567	0.694706	0.31748
4	59800000	59850000	0.0727548	0.273463	0.653782	0.193282
4	59850000	59900000	0.138197	0.239401	0.622402	0.138099
4	59900000	59950000	0.15284	0.22421	0.62295	0.183814
4	59950000	60000000	0.149256	0.256777	0.593967	0.280675
4	60000000	60050000	0.0951813	0.207328	0.697491	0.45802
4	60050000	60100000	0.208398	0.221519	0.570082	0.34442
4	60100000	60150000	0.0715682	0.171213	0.757219	0.286634
4	60150000	60200000	0.0448705	0.227452	0.727677	0.30381
4	60200000	60250000	0.115067	0.147592	0.737341	0.224076
4	60250000	60300000	0.0259972	0.234302	0.7397	0.356373
4	60300000	60350000	0.015746	0.225571	0.758682	0.353845
4	60350000	60400000	0.0401072	0.225396	0.734496	0.347663
4	60400000	60450000	0.0494631	0.24604	0.704497	0.280764
4	60450000	60500000	0.200841	0.385697	0.413461	0.164966
4	60500000	60550000	0.0208068	0.249914	0.729279	0.317854
4	60550000	60600000	0.182094	0.244714	0.573192	0.323579
4	60600000	60650000	0.34587	0.231607	0.422524	0.347652
4	60650000	60700000	0.284135	0.240317	0.475548	0.199207
4	60700000	60750000	0.414709	0.261673	0.323617	0.33256
4	60750000	60800000	0.63901	0.247541	0.113449	0.399851
4	60800000	60850000	0.186916	0.258999	0.554084	0.239792
4	60850000	60900000	0.0214013	0.249017	0.729581	0.274281
4	60950000	61000000	0.0234393	0.239545	0.737015	0.345011
4	61000000	61050000	0.513205	0.278127	0.208668	0.239595
4	61050000	61100000	0.249818	0.221157	0.529025	0.160825
4	61100000	61150000	0.0228954	0.213928	0.763177	0.151472
4	61150000	61200000	0.102893	0.23991	0.657197	0.386144
4	61200000	61250000	0.749091	0.200978	0.0499303	0.250017
4	61250000	61300000	0.746745	0.0995544	0.1537	0.135722
4	61300000	61350000	0.309511	0.0886611	0.601828	0.311618
4	61350000	61400000	0.557802	0.0482113	0.393986	0.12136
4	61400000	61450000	0.378973	0.04402	0.577007	0.138278
4	61450000	61500000	0.384142	0.121342	0.494516	0.0981426
4	61500000	61550000	0.615379	0.186679	0.197942	0.187725
4	61550000	61600000	0.424715	0.206873	0.368412	0.268081
4	61600000	61650000	0.0903039	0.187499	0.722197	0.29165
4	61650000	61700000	0.074455	0.341425	0.58412	0.182679
4	61700000	61750000	0.100812	0.181254	0.717934	0.358727
4	61750000	61800000	0.0850443	0.12584	0.789115	0.440732
4	61800000	61850000	0.39499	0.174467	0.430542	0.0915285
4	61850000	61900000	0.397668	0.0283303	0.574002	0.0438006
4	61900000	61950000	0.290444	0.166409	0.543147	0.101039
4	61950000	62000000	0.0522931	0.138801	0.808906	0.254546
4	62000000	62050000	0.410394	0.251023	0.338583	0.0917618
4	62050000	62100000	0.0453448	0.0537701	0.900885	0.158744
4	62100000	62150000	0.212613	0.0739658	0.713422	0.123018
4	62150000	62200000	0.610507	0.0464528	0.34304	0.102618
4	62200000	62250000	0.596487	0.238293	0.165221	0.218604
4	62250000	62300000	0.348328	0.0235983	0.628073	0.122898
4	62300000	62350000	0.485419	0.0405718	0.474009	0.139216
4	62350000	62400000	0.454201	0.291209	0.254591	0.197339
4	62400000	62450000	0.555803	0.135895	0.308302	0.229259
4	62450000	62500000	0.766925	0.0348452	0.198229	0.193322
4	62500000	62550000	0.775337	0.0438762	0.180787	0.357118
4	62550000	62600000	0.177033	0.1041	0.718867	0.335066
4	62600000	62650000	0.114195	0.0786114	0.807193	0.19058
4	62650000	62700000	0.296488	0.0549019	0.64861	0.129381
4	62700000	62750000	0.234222	0.0364745	0.729303	0.250978
4	62750000	62800000	0.170607	0.084005	0.745388	0.329844
4	62800000	62850000	0.173832	0.127093	0.699074	0.32896
4	62850000	62900000	0.0830779	0.037677	0.879245	0.14063
4	62900000	62950000	0.595913	0.0419761	0.362111	0.163688
4	62950000	63000000	0.348591	0.0352038	0.616206	0.0162462
4	63000000	63050000	0.218611	0.0425622	0.738827	0.128278
4	63050000	63100000	0.0129916	0.0656841	0.921324	0.212387
4	63100000	63150000	0.0499772	0.0413937	0.908629	0.104332
4	63150000	63200000	0.155677	0.124916	0.719407	0.232769
4	63200000	63250000	0.0313947	0.034653	0.933952	0.310147
4	63250000	63300000	0.0435122	0.0793047	0.877183	0.338627
4	63300000	63350000	0.0197771	0.0421076	0.938115	0.359608
4	63350000	63400000	0.0967122	0.0481132	0.855174	0.30074
4	63400000	63450000	0.195307	0.0597803	0.744913	0.306787
4	63450000	63500000	0.0914595	0.0464266	0.862114	0.238764
4	63500000	63550000	0.0557085	0.0332191	0.911072	0.142843
4	63550000	63600000	0.0163442	0.126732	0.856923	0.100415
4	63600000	63650000	0.0100893	0.0258956	0.964015	0.210875
4	63650000	63700000	0.068275	0.0396103	0.892115	0.199337
4	63700000	63750000	0.160526	0.23135	0.608124	0
4	63750000	63800000	0.0595787	0.224519	0.715903	0.198333
4	63800000	63850000	0.397331	0.388108	0.214561	0.329655
4	63850000	63900000	0.278037	0.475167	0.246795	0.0601921
4	63900000	63950000	0.369292	0.483963	0.146745	0.206614
4	63950000	64000000	0.252329	0.429197	0.318474	0.0696393
4	64050000	64100000	0.0607367	0.194058	0.745205	0.0236373
4	64100000	64150000	0.0221689	0.159091	0.81874	0.069207
4	64150000	64200000	0.0497868	0.144022	0.806191	0.19295
4	64200000	64250000	0.0584791	0.145894	0.795627	0.243106
4	64300000	64350000	0.0368066	0.162286	0.800908	0.390878
4	64350000	64400000	0.0467365	0.197355	0.755909	0.299167
4	64400000	64450000	0.115215	0.153618	0.731167	0.329944
4	64450000	64500000	0.0541729	0.158111	0.787716	0.495052
4	64500000	64550000	0.316469	0.188321	0.495211	0.255015
4	64550000	64600000	0.162269	0.116537	0.721193	0.208482
4	64600000	64650000	0.307785	0.291853	0.400362	0.190907
4	64650000	64700000	0.427833	0.375567	0.196599	0.216126
4	64750000	64800000	0.173049	0.112521	0.71443	0.171702
4	64800000	64850000	0.42344	0.170285	0.406275	0.180264
4	64850000	64900000	0.451992	0.119573	0.428435	0.186186
4	64900000	64950000	0.0484212	0.212372	0.739207	0.090253
4	66500000	66550000	0.567255	0.429776	0.00296933	0.138089
4	66800000	66850000	0.589746	0.404554	0.00569983	0.152751
4	70500000	70550000	0.515411	0.479378	0.00521105	0.147238
4	72200000	72250000	0.372583	0.47963	0.147788	0.2
4	74800000	74850000	0.522659	0.471873	0.00546752	0.165111
4	75350000	75400000	0.545084	0.450282	0.00463329	0.0692971
4	93450000	93500000	0.491005	0.3916	0.117394	0.304358
4	94450000	94500000	0.0164757	0.495731	0.487793	0.258658
4	94500000	94550000	0.228315	0.467629	0.304056	0.153486
4	94550000	94600000	0.515891	0.467557	0.0165524	0.165242
4	94650000	94700000	0.426193	0.495805	0.078002	0.254865
4	94700000	94750000	0.366215	0.495469	0.138316	0.39646
4	94800000	94850000	0.271658	0.493138	0.235205	0.462181
4	94900000	94950000	0.00341087	0.49656	0.500029	0.457028
4	95050000	95100000	0.017548	0.482563	0.499889	0.453979
4	95150000	95200000	0.427114	0.48393	0.0889559	0.340156
4	95300000	95350000	0.546439	0.298591	0.15497	0.456722
4	97850000	97900000	0.243891	0.425844	0.330266	0.101559
4	97900000	97950000	0.272376	0.422153	0.305471	0.0671531
4	97950000	98000000	0.0851853	0.457355	0.45746	0.419434
4	98000000	98050000	0.0888162	0.445441	0.465743	0.337625
4	98100000	98150000	0.00445199	0.456746	0.538802	0.503439
4	98200000	98250000	0.369574	0.428593	0.201833	0.203681
4	98250000	98300000	0.274144	0.442196	0.283659	0.223316
4	98300000	98350000	0.266974	0.458251	0.274775	0.28921
4	98350000	98400000	0.196932	0.484369	0.3187	0.221967
4	98450000	98500000	0.160945	0.482898	0.356157	0.0529702
4	100100000	100150000	0.254638	0.385496	0.359865	0
4	100150000	100200000	0.331881	0.457885	0.210233	0.368611
4	100200000	100250000	0.476361	0.281482	0.242157	0.362921
4	100250000	100300000	0.414273	0.310837	0.27489	0.416932
4	103700000	103750000	0.0909186	0.48059	0.428491	0.167718
4	103750000	103800000	0.216328	0.494053	0.289619	0.248279
4	103800000	103850000	0.0438507	0.409513	0.546637	0.238136
4	104300000	104350000	0.274284	0.481087	0.244629	0.365811
4	104450000	104500000	0.236571	0.497874	0.265555	0.33315
4	104500000	104550000	0.178782	0.482305	0.338913	0.364694
4	104550000	104600000	0.179151	0.483131	0.337718	0.277688
4	104700000	104750000	0.0308796	0.484831	0.484289	0.273699
4	105000000	105050000	0.187762	0.434906	0.377332	0.0865301
4	105100000	105150000	0.127734	0.480673	0.391593	0.122068
4	105150000	105200000	0.324165	0.304504	0.371331	0.0723658
4	105200000	105250000	0.170974	0.152212	0.676814	0.129877
4	105250000	105300000	0.220333	0.207142	0.572525	0.12229
4	105300000	105350000	0.284543	0.233797	0.48166	0.100591
4	105350000	105400000	0.369382	0.293814	0.336804	0.0727371
4	105400000	105450000	0.365611	0.316128	0.318261	0.0921808
4	105450000	105500000	0.382137	0.192443	0.42542	0.0531243
4	105500000	105550000	0.229649	0.18352	0.586831	0.241809
4	105550000	105600000	0.0911995	0.155387	0.753414	0.090787
4	105600000	105650000	0.378932	0.251045	0.370023	0.0668891
4	105650000	105700000	0.296533	0.076615	0.626852	0.199796
4	105700000	105750000	0.465527	0.05071	0.483763	0.150984
4	105750000	105800000	0.333003	0.309896	0.357101	0.103881
4	105800000	105850000	0.106385	0.0320824	0.861533	0.12344
4	105850000	105900000	0.104638	0.016544	0.878818	0.339307
4	105900000	105950000	0.319722	0.142875	0.537404	0.306239
4	105950000	106000000	0.0474093	0.0475581	0.905032	0.246498
4	106000000	106050000	0.160769	0.0573508	0.781881	0.254341
4	106050000	106100000	0.332272	0.011408	0.65632	0.211478
4	106100000	106150000	0.260931	0.0853214	0.653748	0.0956708
4	106150000	106200000	0.346689	0.139639	0.513672	0.102357
4	106200000	106250000	0.0239394	0.117713	0.858348	0.0398973
4	106250000	106300000	0.328798	0.0693359	0.601866	0.0739051
4	106300000	106350000	0.601277	0.0551717	0.343551	0.0183675
4	106350000	106400000	0.43802	0.209189	0.352791	0.129245
4	106400000	106450000	0.297739	0.0406049	0.661656	0.146784
4	106450000	106500000	0.397211	0.121072	0.481717	0.129374
4	106500000	106550000	0.390746	0.00683725	0.602416	0.0884781
4	106550000	106600000	0.637646	0.10607	0.256285	0.177867
4	106600000	106650000	0.681943	0.112605	0.205451	0.1652
4	106650000	106700000	0.310261	0.106072	0.583667	0.166395
4	106700000	106750000	0.625091	0.0085888	0.36632	0.0819453
4	106750000	106800000	0.281879	0.104433	0.613687	0.127381
4	106850000	106900000	0.500816	0.154374	0.34481	0.165722
4	106900000	106950000	0.57987	0.0845173	0.335613	0.367599
4	106950000	107000000	0.551865	0.16922	0.278916	0.425439
4	107000000	107050000	0.4717	0.101314	0.426986	0.449757
4	107050000	107100000	0.38552	0.044533	0.569947	0.449835
4	107100000	107150000	0.389585	0.028953	0.581462	0.282107
4	107150000	107200000	0.487631	0.0181505	0.494218	0.0859927
4	107200000	107250000	0.394749	0.0195551	0.585696	0.348828
4	107250000	107300000	0.384607	0.0155862	0.599807	0.342763
4	107300000	107350000	0.408964	0.137438	0.453597	0.301099
4	107400000	107450000	0.0209482	0.353138	0.625913	0.16008
4	107450000	107500000	0.0147292	0.0724933	0.912777	0.166344
4	107500000	107550000	0.313776	0.0204208	0.665803	0.109723
4	107550000	107600000	0.293629	0.0820771	0.624294	0.113031
4	107600000	107650000	0.274685	0.0944705	0.630844	0.170238
4	107650000	107700000	0.0886778	0.167262	0.74406	0.114536
4	107700000	107750000	0.374894	0.132098	0.493008	0.129425
4	107750000	107800000	0.29221	0.0653126	0.642478	0.163225
4	107800000	107850000	0.0506945	0.0399584	0.909347	0.174666
4	107850000	107900000	0.00750561	0.21552	0.776974	0.13877
4	107900000	107950000	0.418266	0.030241	0.551493	0.175317
4	107950000	108000000	0.198935	0.0886785	0.712387	0.080127
4	108000000	108050000	0.21983	0.029738	0.750432	0.0451762
4	108050000	108100000	0.493534	0.17161	0.334856	0.0792695
4	108100000	108150000	0.00107284	0.0337673	0.96516	0.0861872
4	108150000	108200000	0.0591308	0.28643	0.654439	0.179156
4	108200000	108250000	0.44001	0.0271077	0.532882	0.0607148
4	108250000	108300000	0.613081	0.102155	0.284763	0.181996
4	108300000	108350000	0.458541	0.379684	0.161774	0
4	108450000	108500000	0.407968	0.161087	0.430945	0.0781576
4	108550000	108600000	0.0356149	0.1004	0.863985	0.381832
4	108600000	108650000	0.236893	0.279925	0.483182	0.0893438
4	108650000	108700000	0.0207197	0.0244084	0.954872	0.174447
4	108700000	108750000	0.226723	0.123612	0.649665	0.188529
4	108750000	108800000	0.469954	0.0601478	0.469898	0.133337
4	108800000	108850000	0.179443	0.327242	0.493314	0.0748154
4	108850000	108900000	0.0706104	0.155546	0.773844	0.245333
4	108900000	108950000	0.0954814	0.0533889	0.85113	0.222083
4	108950000	109000000	0.187178	0.147686	0.665135	0.46994
4	109000000	109050000	0.159743	0.357659	0.482597	0.464809
4	109050000	109100000	0.163429	0.188962	0.64761	0.321463
4	109100000	109150000	0.140526	0.240609	0.618865	0.132015
4	109150000	109200000	0.379074	0.433037	0.18789	0
4	109250000	109300000	0.449002	0.417997	0.133	0.124906
4	109300000	109350000	0.258385	0.184662	0.556953	0.345581
4	109350000	109400000	0.417568	0.363627	0.218805	0.210623
4	109400000	109450000	0.502602	0.33098	0.166417	0.362506
4	109500000	109550000	0.412428	0.494728	0.0928447	0.205154
4	110000000	110050000	0.00687334	0.480616	0.51251	0.251236
4	110050000	110100000	0.229534	0.490918	0.279548	0.230712
4	110100000	110150000	0.036841	0.49275	0.470409	0.311788
4	111350000	111400000	0.293849	0.463879	0.242271	0.152615
4	111800000	111850000	0.00200325	0.228452	0.769545	0.38336
4	111850000	111900000	0.246154	0.24159	0.512257	0.20114
4	111900000	111950000	0.0448646	0.240292	0.714844	0.25557
4	111950000	112000000	0.279261	0.240514	0.480225	0.361734
4	112000000	112050000	0.456157	0.308576	0.235267	0.298691
4	113150000	113200000	0.19299	0.495191	0.311819	0.430029
4	113200000	113250000	0.209628	0.453569	0.336803	0.300257
4	113300000	113350000	0.10823	0.377926	0.513844	0.174271
4	113350000	113400000	0.115636	0.379991	0.504373	0.298758
4	113400000	113450000	0.157088	0.30746	0.535453	0.240043
4	113650000	113700000	0.258449	0.471421	0.27013	0.294916
4	113700000	113750000	0.122497	0.464983	0.41252	0.376469
4	113800000	113850000	0.0532808	0.442579	0.50414	0.491937
4	113900000	113950000	0.0060611	0.419768	0.574171	0.135075
4	114000000	114050000	0.461479	0.391084	0.147437	0.38242
4	114050000	114100000	0.503227	0.397444	0.0993287	0.406214
4	114100000	114150000	0.110353	0.416263	0.473384	0.483759
4	114250000	114300000	0.42791	0.480606	0.0914847	0.37696
4	114350000	114400000	0.219114	0.374023	0.406862	0.380018
4	114450000	114500000	0.443273	0.443034	0.113693	0.114618
4	114500000	114550000	0.187137	0.497996	0.314867	0.25986
4	114600000	114650000	0.331163	0.497835	0.171002	0.271516
4	114850000	114900000	0.0128065	0.497957	0.489236	0.303376
4	114900000	114950000	0.184153	0.499657	0.31619	0.367695
4	115000000	115050000	0.00350234	0.401403	0.595094	0.293981
4	115050000	115100000	0.0207478	0.415464	0.563788	0.429654
4	115100000	115150000	0.00672551	0.439105	0.554169	0.370935
4	115150000	115200000	0.260379	0.427768	0.311853	0.354062
4	115200000	115250000	0.445591	0.412535	0.141874	0.229925
4	115250000	115300000	0.0324524	0.401051	0.566496	0.230871
4	115300000	115350000	0.288395	0.454632	0.256973	0.190248
4	115350000	115400000	0.0158926	0.415444	0.568664	0.386895
4	115400000	115450000	0.0341915	0.342418	0.623391	0
4	115450000	115500000	0.0108761	0.374905	0.614219	0.346193
4	115500000	115550000	0.150613	0.44583	0.403557	0.274027
4	115600000	115650000	0.0140423	0.357887	0.62807	0.47332
4	115650000	115700000	0.164589	0.34489	0.490521	0.367023
4	115700000	115750000	0.00536765	0.323162	0.67147	0.200468
4	115750000	115800000	0.0442297	0.345459	0.610311	0.21373
4	115800000	115850000	0.0095075	0.354602	0.63589	0.20901
4	115850000	115900000	0.0539726	0.320126	0.625901	0.464768
4	115900000	115950000	0.00179883	0.309687	0.688514	0.452261
4	115950000	116000000	0.00650967	0.313595	0.679895	0.387351
4	116000000	116050000	0.00311281	0.318528	0.678359	0.420672
4	116050000	116100000	0.137324	0.350961	0.511715	0.34452
4	116100000	116150000	0.199746	0.360924	0.43933	0.294973
4	120750000	120800000	0.346622	0.496058	0.15732	0.241796
4	120950000	121000000	0.2986	0.365702	0.335698	0.21469
4	121000000	121050000	0.307233	0.493256	0.199511	0.166867
4	121250000	121300000	0.484626	0.277643	0.23773	0.237232
4	121350000	121400000	0.308907	0.397406	0.293687	0.225291
4	121400000	121450000	0.0912077	0.499394	0.409398	0.261471
4	121700000	121750000	0.499694	0.37396	0.126346	0.289564
4	121750000	121800000	0.58429	0.407066	0.00864355	0.27176
4	122200000	122250000	0.109642	0.414993	0.475365	0.173892
4	122600000	122650000	0.466961	0.399359	0.13368	0.273985
4	122650000	122700000	0.187885	0.465932	0.346183	0.284864
4	124750000	124800000	0.416287	0.341146	0.242567	0.241511
4	124950000	125000000	0.393252	0.4466	0.160148	0.192705
4	125400000	125450000	0.418333	0.42744	0.154227	0.196789
4	125600000	125650000	0.233014	0.474366	0.29262	0.228032
4	125650000	125700000	0.260235	0.414677	0.325088	0.202164
4	125750000	125800000	0.267449	0.446446	0.286105	0.174399
4	125850000	125900000	0.223371	0.48228	0.294349	0.346838
4	126050000	126100000	0.0656934	0.49328	0.441026	0.385001
4	126100000	126150000	0.456738	0.492654	0.0506076	0.215978
4	126300000	126350000	0.429805	0.285749	0.284445	0.150257
4	126350000	126400000	0.355081	0.309993	0.334926	0.326456
4	126450000	126500000	0.278001	0.450994	0.271005	0.370951
4	126500000	126550000	0.315903	0.395323	0.288774	0.332751
4	126550000	126600000	0.269749	0.381257	0.348994	0.35867
4	126750000	126800000	0.219093	0.299194	0.481713	0.0799521
4	126800000	126850000	0.556538	0.235036	0.208426	0.10221
4	126850000	126900000	0.359044	0.36183	0.279126	0
4	126900000	126950000	0.281437	0.371334	0.347229	0.106989
4	127050000	127100000	0.214454	0.488858	0.296688	0.296081
4	127100000	127150000	0.265082	0.458537	0.276382	0.183411
4	127300000	127350000	0.0778019	0.46112	0.461078	0.174827
4	127350000	127400000	0.106975	0.488392	0.404633	0.413059
4	127450000	127500000	0.0747301	0.448923	0.476346	0.192941
4	127500000	127550000	0.119891	0.408527	0.471582	0.231684
4	127550000	127600000	0.283898	0.399422	0.316679	0.273979
4	127600000	127650000	0.371449	0.365718	0.262833	0.400488
4	127650000	127700000	0.236752	0.498117	0.265131	0.2417
4	127700000	127750000	0.433998	0.395013	0.170989	0.289262
4	127900000	127950000	0.282823	0.48905	0.228128	0.284333
4	127950000	128000000	0.0449864	0.467999	0.487015	0.125094
4	128000000	128050000	0.172719	0.488215	0.339066	0.100319
4	128050000	128100000	0.0614088	0.479233	0.459358	0.204187
4	128100000	128150000	0.132071	0.492991	0.374937	0.0909195
4	128150000	128200000	0.0545554	0.468841	0.476603	0.0170702
4	128250000	128300000	0.180933	0.486213	0.332855	0.2861
4	128300000	128350000	0.273349	0.444379	0.282272	0.380609
4	128400000	128450000	0.250458	0.488832	0.26071	0.465432
4	130550000	130600000	0.164958	0.497541	0.337501	0.455771
4	130600000	130650000	0.106118	0.43196	0.461922	0.395861
4	133500000	133550000	0.157563	0.316366	0.52607	0.38008
4	133550000	133600000	0.128818	0.368489	0.502692	0.363089
4	133600000	133650000	0.148693	0.454777	0.39653	0.432284
4	133650000	133700000	0.260733	0.367871	0.371396	0.486184
4	133700000	133750000	0.101809	0.422908	0.475283	0.466707
4	133750000	133800000	0.134137	0.33054	0.535322	0.392203
4	133800000	133850000	0.0697007	0.363368	0.566931	0.386642
4	133850000	133900000	0.0951115	0.35517	0.549718	0.365979
4	133900000	133950000	0.128075	0.420082	0.451843	0.273977
4	133950000	134000000	0.0915644	0.372245	0.536191	0.345017
4	134000000	134050000	0.283639	0.323889	0.392471	0.178614
4	136750000	136800000	0.198088	0.49043	0.311482	0.37841
4	136800000	136850000	0.108028	0.408563	0.483409	0.335106
4	136850000	136900000	0.00528258	0.412868	0.581849	0.387411
4	136900000	136950000	0.0697791	0.370777	0.559444	0.296544
4	136950000	137000000	0.295674	0.382721	0.321605	0.270559
4	137000000	137050000	0.108037	0.369319	0.522645	0.438404
4	137050000	137100000	0.254418	0.457026	0.288556	0.41823
4	137200000	137250000	0.0344817	0.40683	0.558688	0.48354
4	137250000	137300000	0.107964	0.49743	0.394606	0.320307
4	137850000	137900000	0.0804594	0.288747	0.630793	0.451193
4	137950000	138000000	0.062458	0.32542	0.612122	0.340135
4	138100000	138150000	0.17304	0.264662	0.562297	0.381436
4	138150000	138200000	0.185347	0.443076	0.371578	0.134796
4	138300000	138350000	0.120932	0.417255	0.461814	0.265026
4	138350000	138400000	0.017671	0.425184	0.557145	0.247478
4	138400000	138450000	0.220374	0.440334	0.339292	0.201674
4	138450000	138500000	0.18337	0.438882	0.377748	0.251647
4	138500000	138550000	0.00104578	0.449196	0.549759	0.466696
4	138550000	138600000	0.122419	0.484531	0.393049	0.363232
4	139050000	139100000	0.0222402	0.422523	0.555236	0.190061
4	141800000	141850000	0.00584355	0.363825	0.630331	0.278015
4	141900000	141950000	0.0257398	0.448499	0.525761	0.253577
4	141950000	142000000	0.0162772	0.458222	0.525501	0.207418
4	142000000	142050000	0.00284049	0.365614	0.631545	0.266968
4	142050000	142100000	0.0644404	0.445406	0.490153	0.235866
4	142100000	142150000	0.139472	0.367668	0.49286	0.102732
4	142150000	142200000	0.0733035	0.359607	0.567089	0.393276
4	142200000	142250000	0.0870186	0.369976	0.543006	0.281888
4	142250000	142300000	0.0577956	0.365746	0.576458	0.298373
4	142300000	142350000	0.19346	0.444291	0.36225	0.322359
4	142350000	142400000	0.0635062	0.360977	0.575516	0.226007
4	142400000	142450000	0.0300094	0.364717	0.605273	0.259716
4	142450000	142500000	0.151744	0.48192	0.366336	0.348926
4	142500000	142550000	0.558942	0.437464	0.00359429	0.500784
4	142550000	142600000	0.613585	0.366945	0.0194692	0.258602
4	142600000	142650000	0.135032	0.408435	0.456532	0.40261
4	142650000	142700000	0.200253	0.372222	0.427526	0.221566
4	142700000	142750000	0.297461	0.439666	0.262873	0.211221
4	142750000	142800000	0.369058	0.394754	0.236187	0.186686
4	142800000	142850000	0.0175953	0.352344	0.63006	0.333984
4	142850000	142900000	0.00434137	0.383105	0.612554	0.421686
4	142900000	142950000	0.0435372	0.399056	0.557407	0.427943
4	142950000	143000000	0.0114581	0.234023	0.754519	0.163814
4	143000000	143050000	0.094036	0.232234	0.67373	0.124536
4	143050000	143100000	0.235507	0.17278	0.591713	0.121135
4	143100000	143150000	0.0124999	0.160955	0.826545	0.120822
4	143150000	143200000	0.0953396	0.167771	0.736889	0.280288
4	143200000	143250000	0.102034	0.169172	0.728794	0.209701
4	143250000	143300000	0.101457	0.210538	0.688006	0.129462
4	143300000	143350000	0.285716	0.258102	0.456182	0.114575
4	143350000	143400000	0.082166	0.166147	0.751687	0.222334
4	143400000	143450000	0.0164954	0.172398	0.811106	0.0897661
5	400000	450000	0.235994	0.246576	0.517431	0.307167
5	450000	500000	0.0940228	0.278763	0.627214	0.273307
5	650000	700000	0.0544977	0.305521	0.639981	0.401456
5	700000	750000	0.0961522	0.489348	0.4145	0.317355
5	750000	800000	0.0284068	0.499713	0.47188	0.432684
5	18300000	18350000	0.410633	0.379168	0.2102	0.152172
5	19450000	19500000	0.551521	0.357184	0.091295	0.210827
5	19700000	19750000	0.436702	0.393237	0.170061	0.293066
5	29550000	29600000	0.24186	0.453809	0.304331	0.0626831
5	52700000	52750000	0.513447	0.458615	0.0279378	0.130766
5	64800000	64850000	0.0981199	0.498464	0.403416	0.181282
5	65150000	65200000	0.11143	0.475186	0.413384	0.115574
5	65200000	65250000	0.54485	0.39564	0.0595099	0.17139
5	65250000	65300000	0.116305	0.483613	0.400082	0.168206
5	65400000	65450000	0.156671	0.473818	0.369511	0.103704
5	65550000	65600000	0.430141	0.441773	0.128086	0.24942
5	66150000	66200000	0.324067	0.492932	0.183	0.165322
5	66750000	66800000	0.171957	0.47036	0.357684	0.383401
5	66850000	66900000	0.324712	0.465752	0.209536	0.14207
5	66900000	66950000	0.307096	0.262342	0.430563	0.272385
5	66950000	67000000	0.33327	0.349501	0.317229	0.0267776
5	67000000	67050000	0.154036	0.417453	0.428511	0.161671
5	67050000	67100000	0.289407	0.375228	0.335365	0.133382
5	71350000	71400000	0.51904	0.401289	0.0796709	0.0731377
5	71400000	71450000	0.136027	0.401145	0.462828	0.117307
5	71450000	71500000	0.127725	0.417372	0.454902	0.185354
5	71500000	71550000	0.191892	0.453888	0.35422	0.19515
5	71550000	71600000	0.216739	0.49196	0.291301	0.0984335
5	71650000	71700000	0.143708	0.447064	0.409228	0.0716196
5	71700000	71750000	0.587527	0.402005	0.0104676	0.134079
5	71750000	71800000	0.557209	0.439217	0.00357412	0.266331
5	71800000	71850000	0.539139	0.453745	0.00711499	0.173562
5	71850000	71900000	0.485457	0.426516	0.0880262	0.247165
5	71900000	71950000	0.516211	0.419363	0.0644254	0.240708
5	71950000	72000000	0.447593	0.498219	0.0541882	0.105835
5	72000000	72050000	0.513305	0.458763	0.0279319	0.121815
5	72050000	72100000	0.495566	0.444775	0.0596586	0.172436
5	72100000	72150000	0.554032	0.42295	0.0230175	0.164313
5	72150000	72200000	0.508302	0.423414	0.0682837	0.124051
5	72200000	72250000	0.482602	0.393638	0.12376	0.147035
5	72250000	72300000	0.372107	0.482152	0.145742	0.232289
5	72300000	72350000	0.452796	0.445763	0.10144	0.232736
5	72350000	72400000	0.495542	0.415832	0.0886252	0.104751
5	72400000	72450000	0.447718	0.449764	0.102517	0.176277
5	72450000	72500000	0.244929	0.466145	0.288926	0.222317
5	72550000	72600000	0.324357	0.461804	0.213839	0.122695
[truncated: 6,087 more rows]
