# Supplementary material for: Introgression of Chinese haplotypes contributed to the improvement of Danish Duroc pigs
Source: Evol Appl. 2018 Dec 13;12(2):292–300. doi: 10.1111/eva.12716 (PMC6346729; doi:10.1111/eva.12716)
Supplement: Supplementary file 5 [file EVA-12-292-s005.xlsx]

## Sheet: MS
SSC	st_pos (Mb)	en_pos (Mb)	Proportion of Meishan	Proportion of Bamaxiang	Proporiton of EUW	Fst Meishan vs Bamaxiang	Ensembl Gene ID	Associated Gene Name	QTL	QTL Number
7	32.4	33.75	0.938555	0.0353825	0.0260625	0.165061	ENSSSCG00000001492 ENSSSCG00000001493 ENSSSCG00000019940 ENSSSCG00000029539 ENSSSCG00000001494 ENSSSCG00000026207 ENSSSCG00000001497 ENSSSCG00000001498 ENSSSCG00000025172 ENSSSCG00000001499 ENSSSCG00000020421	U6 RAB23 BAG2 ZNF451 BEND6 DST SNORA72	QTL_ID=101692;Name=Cis-11-Eicosenoic acid to oleic acid ratio;Abbrev=FAEOR;PUBMED_ID=27097669;trait_ID=841;trait=Cis-11-Eicosenoic acid to oleic acid ratio;breed=duroc,yorkshire,Landrace,Erhualian,Sutai,Laiwu;FlankMarkers=rs81397595;PTO_name=meat fatty acid content;Map_Type=Genome;Model=Mendelian;Test_Base=Comparison-wise;peak_cM=39.42;Significance=Significant;P-value=7.94328E-09 QTL_ID=31393;Nam…	282
1	238.75	238.85	0.898725	0.0133321	0.0879428	0.0173717	ENSSSCG00000005194	PTPRD	QTL_ID=8063;Name=Drip loss;Abbrev=DRIPL;PUBMED_ID=18671879;trait_ID=37;trait=Drip loss;breed=duroc,pietrain;FlankMarkers;PTO_name=meat water holding capacity;Map_Type=Linkage;Model=Mendelian;Test_Base=chromosome-wise;peak_cM=59.60;Significance=Significant;LOD-score=2.43;P-value=0.000005;F-Stat=6.07 QTL_ID=12312;Name=Platelet distribution width;Abbrev=PLDWID;PUBMED_ID=20584270;trait_ID=513;trait=P…	107
15	64.35	64.75	0.770731	0.17546	0.0538089	0.296272	ENSSSCG00000022677 ENSSSCG00000026774	SNORA19	QTL_ID=12095;Name=Conductivity 24 hours postmortem (loin);Abbrev=cond;PUBMED_ID=17697135;trait_ID=411;trait=Conductivity 24 hours postmortem (loin);breed=duroc,pietrain;FlankMarkers=SW1111,SW936;VTO_name=skeletal muscle conductivity trait;PTO_name=meat conductivity;Map_Type=Linkage;Model=Mendelian;Test_Base=Comparison-wise;peak_cM=64.3;Significance=Significant;P-value=0.002;gene_ID=396682;gene_ID…	52
15	62.2	62.65	0.834664	0.111753	0.0535836	0.323032	ENSSSCG00000015847 ENSSSCG00000023066 ENSSSCG00000029542 ENSSSCG00000015849 ENSSSCG00000019036 ENSSSCG00000028868	MBOAT4 SARAF 7SK	QTL_ID=12095;Name=Conductivity 24 hours postmortem (loin);Abbrev=cond;PUBMED_ID=17697135;trait_ID=411;trait=Conductivity 24 hours postmortem (loin);breed=duroc,pietrain;FlankMarkers=SW1111,SW936;VTO_name=skeletal muscle conductivity trait;PTO_name=meat conductivity;Map_Type=Linkage;Model=Mendelian;Test_Base=Comparison-wise;peak_cM=64.3;Significance=Significant;P-value=0.002;gene_ID=396682;gene_ID…	51
1	299.3	299.45	0.901392	0.00190136	0.0967064	0.422896	ENSSSCG00000023876 ENSSSCG00000005593 ENSSSCG00000018834 ENSSSCG00000019719 ENSSSCG00000018128	NR6A1 OLFML2A ssc-mir-181a-2 ssc-mir-181b-2 U6	QTL_ID=3147;Name=Loin weight;Abbrev=LOINWT;PUBMED_ID=16478944;trait_ID=215;trait=Loin weight;FlankMarkers=SW1828,SW2512;PTO_name=loin weight;Map_Type=Linkage;peak_cM=137;Significance=Significant;P-value=0.00005;Dominance_Effect=0.17;Additive_Effect=-0.15 QTL_ID=375;Name=Loin weight;Abbrev=LOINWT;PUBMED_ID=12486399;trait_ID=215;trait=Loin weight;FlankMarkers;PTO_name=loin weight;Map_Type=Linkage;T…	39
Proportions of Meishan/Bamaxiang/EUW ancestry and Fst are averaged over 50 kb windows independent of SNP number

## Sheet: BMX
SSC	st_pos (Mb)	en_pos (Mb)	Proportion of Meishan	Proportion of Bamaxiang	Proportion of EUW	Fst Meishan vs Bamaxiang	Ensembl Gene ID	Associated Gene Name	QTL	QTL Number
7	30.1	30.4	0.177642	0.741961	0.0803974	0.259073	ENSSSCG00000001479 ENSSSCG00000001480 ENSSSCG00000001481	HMGCLL1 GFRAL HCRTR2	QTL_ID=4171;Name=average daily gain;Abbrev=ADG;PUBMED_ID=12807782;trait_ID=144;trait=average daily gain;FlankMarkers=S0064,S0102;VTO_name=postnatal growth trait;CMO_name=average daily body weight gain;Map_Type=Linkage;peak_cM=34.36;Significance=Significant;P-value=<0.001 QTL_ID=604;Name=Fat androstenone level;Abbrev=FANDRO;PUBMED_ID=12643481;trait_ID=92;trait=Fat androstenone level;FlankMarkers=S…	183
9	93.45	93.65	0.097045	0.777742	0.125213	0.0287448	ENSSSCG00000029001 ENSSSCG00000015357	MEOX2	QTL_ID=21261;Name=Backfat at first rib;Abbrev=1RIBBFT;PUBMED_ID=22497573;trait_ID=171;trait=Backfat at first rib;breed=duroc,Erhualian;FlankMarkers;VTO_name=subcutaneous adipose thickness;CMO_name=back fat thickness, 1st rib;Map_Type=Linkage;Model=Mendelian;Test_Base=Genome-wise;peak_cM=111;Significance=Significant;P-value=<0.01;F-Stat=14.26;Variance=1.24;Dominance_Effect=-0.01;Additive_Effect=-0…	39
4	108.1	108.25	0.166738	0.717494	0.115768	0.108686	ENSSSCG00000022784 ENSSSCG00000006661	PLEKHO1 VPS45	QTL_ID=4288;Name=Japanese color scale;Abbrev=mcolor;PUBMED_ID=17179536;trait_ID=435;trait=Japanese color scale;FlankMarkers;PTO_name=meat color;Map_Type=Linkage;peak_cM=102.1;P-value=0.001 QTL_ID=9595;Name=Hemolytic complement activity (alternative pathway);Abbrev=AH50;PUBMED_ID=19490209;trait_ID=612;trait=Hemolytic complement activity (alternative pathway);breed=duroc;FlankMarkers=S0214,S0097;VT…	81
15	84.65	84.8	0.0589707	0.911223	0.0298059	0.269273	ENSSSCG00000015929 ENSSSCG00000029042		QTL_ID=21407;Name=Loin weight;Abbrev=LOINWT;PUBMED_ID=22303314;trait_ID=215;trait=Loin weight;breed=duroc,pietrain;FlankMarkers=S0088,SW1683;PTO_name=loin weight;Map_Type=Linkage;Model=Mendelian;Test_Base=Comparison-wise;peak_cM=73.7;Significance=Significant;P-value=2.69E-4 QTL_ID=16857;Name=average daily gain;Abbrev=ADG;PUBMED_ID=21040563;trait_ID=144;trait=average daily gain;breed=meishan,pietr…	63
4	62.95	63.8	0.0961489	0.827294	0.0765571	0.200029	ENSSSCG00000006162 ENSSSCG00000006163 ENSSSCG00000020638 ENSSSCG00000020939 ENSSSCG00000019962	ZC2HC1A PKIA U6 7SK	QTL_ID=36101;Name=pH 24 hr post-mortem (loin);Abbrev=pH;PUBMED_ID=24643240;trait_ID=30;trait=pH 24 hr post-mortem (loin);breed=german landrace,large white,pietrain;FlankMarkers=rs80802610;PTO_name=meat pH;Map_Type=Genome;Model=Mendelian;Test_Base=Experiment-wise;peak_cM=57.90;Significance=Significant;P-value=3.86E-03QTL_ID=10410;Name=Backfat at rump;Abbrev=BFTR;PUBMED_ID=19662513;trait_ID=289;tra…	117
Proportions of Meishan/Bamaxiang/EUW ancestry and Fst are averaged over 50 kb windows independent of SNP number
